# Supplementary material for: Comprehensive analysis of the transcriptome‐wide m6A methylome in invasive malignant pleomorphic adenoma
Source: Cancer Cell Int. 2021 Mar 2;21:142. doi: 10.1186/s12935-021-01839-6 (PMC7923655; doi:10.1186/s12935-021-01839-6)
Supplement: Supplementary file 1 — Additional file 1. Table S1. The differences and overlap of m6A modified genes in IMPA and corresponding normal tissues. [file 12935_2021_1839_MOESM1_ESM.xlsx]

## Sheet: Sheet 1
T	N
ENSG00000243485	ENSG00000186092
ENSG00000238009	ENSG00000230021
ENSG00000233750	ENSG00000229344
ENSG00000225630	ENSG00000240409
ENSG00000177757	ENSG00000198744
ENSG00000228794	ENSG00000177757
ENSG00000187583	ENSG00000228794
ENSG00000188157	ENSG00000187583
ENSG00000242590	ENSG00000217801
ENSG00000217801	ENSG00000285812
ENSG00000223823	ENSG00000223823
ENSG00000162571	ENSG00000272141
ENSG00000176022	ENSG00000176022
ENSG00000169972	ENSG00000230415
ENSG00000224051	ENSG00000224051
ENSG00000224870	ENSG00000169962
ENSG00000225905	ENSG00000224870
ENSG00000179403	ENSG00000179403
ENSG00000160072	ENSG00000160072
ENSG00000197785	ENSG00000284740
ENSG00000197530	ENSG00000215014
ENSG00000189339	ENSG00000197530
ENSG00000231050	ENSG00000189339
ENSG00000157933	ENSG00000169885
ENSG00000149527	ENSG00000067606
ENSG00000272449	ENSG00000157933
ENSG00000157873	ENSG00000149527
ENSG00000225931	ENSG00000272449
ENSG00000158109	ENSG00000157873
ENSG00000162592	ENSG00000142611
ENSG00000227372	ENSG00000130762
ENSG00000235169	ENSG00000158109
ENSG00000169598	ENSG00000078900
ENSG00000236423	ENSG00000227372
ENSG00000196581	ENSG00000130764
ENSG00000069424	ENSG00000236423
ENSG00000225077	ENSG00000226374
ENSG00000187017	ENSG00000235054
ENSG00000173662	ENSG00000196581
ENSG00000204859	ENSG00000260972
ENSG00000116273	ENSG00000069424
ENSG00000041988	ENSG00000225077
ENSG00000225126	ENSG00000097021
ENSG00000171735	ENSG00000187017
ENSG00000049245	ENSG00000173662
ENSG00000236266	ENSG00000204859
ENSG00000284747	ENSG00000116273
ENSG00000238290	ENSG00000041988
ENSG00000162426	ENSG00000228750
ENSG00000074800	ENSG00000284747
ENSG00000228526	ENSG00000238290
ENSG00000049239	ENSG00000227634
ENSG00000171621	ENSG00000162426
ENSG00000188807	ENSG00000142599
ENSG00000171608	ENSG00000230679
ENSG00000173614	ENSG00000049239
ENSG00000130939	ENSG00000171621
ENSG00000054523	ENSG00000171612
ENSG00000241563	ENSG00000171608
ENSG00000142655	ENSG00000173614
ENSG00000120948	ENSG00000130939
ENSG00000120942	ENSG00000054523
ENSG00000204624	ENSG00000241563
ENSG00000162490	ENSG00000142655
ENSG00000011021	ENSG00000130940
ENSG00000083444	ENSG00000120948
ENSG00000116688	ENSG00000120942
ENSG00000120949	ENSG00000116661
ENSG00000028137	ENSG00000162490
ENSG00000239149	ENSG00000177674
ENSG00000229484	ENSG00000011021
ENSG00000157330	ENSG00000083444
ENSG00000116731	ENSG00000116688
ENSG00000189337	ENSG00000120949
ENSG00000171729	ENSG00000028137
ENSG00000278480	ENSG00000048707
ENSG00000142621	ENSG00000188984
ENSG00000116138	ENSG00000157330
ENSG00000197312	ENSG00000204478
ENSG00000116786	ENSG00000162493
ENSG00000065526	ENSG00000116731
ENSG00000186510	ENSG00000175147
ENSG00000224621	ENSG00000171729
ENSG00000055070	ENSG00000278480
ENSG00000157191	ENSG00000142621
ENSG00000080947	ENSG00000116138
ENSG00000261135	ENSG00000235084
ENSG00000285853	ENSG00000197312
ENSG00000058453	ENSG00000116786
ENSG00000142623	ENSG00000065526
ENSG00000074964	ENSG00000183888
ENSG00000117154	ENSG00000234166
ENSG00000179023	ENSG00000055070
ENSG00000009709	ENSG00000157191
ENSG00000053372	ENSG00000261135
ENSG00000040487	ENSG00000285853
ENSG00000077549	ENSG00000271732
ENSG00000158747	ENSG00000207513
ENSG00000178828	ENSG00000058453
ENSG00000169914	ENSG00000207389
ENSG00000127472	ENSG00000277234
ENSG00000158786	ENSG00000142623
ENSG00000227066	ENSG00000074964
ENSG00000162543	ENSG00000117154
ENSG00000117242	ENSG00000179023
ENSG00000117298	ENSG00000053372
ENSG00000187952	ENSG00000040487
ENSG00000142798	ENSG00000077549
ENSG00000285794	ENSG00000158747
ENSG00000070831	ENSG00000169914
ENSG00000184677	ENSG00000127472
ENSG00000173372	ENSG00000158786
ENSG00000133216	ENSG00000227066
ENSG00000197880	ENSG00000162543
ENSG00000011007	ENSG00000228105
ENSG00000133226	ENSG00000158816
ENSG00000284602	ENSG00000183114
ENSG00000117616	ENSG00000158825
ENSG00000204178	ENSG00000117242
ENSG00000157978	ENSG00000187952
ENSG00000117643	ENSG00000142794
ENSG00000162430	ENSG00000142798
ENSG00000117640	ENSG00000142789
ENSG00000284309	ENSG00000285794
ENSG00000175087	ENSG00000218510
ENSG00000197245	ENSG00000070831
ENSG00000142684	ENSG00000285873
ENSG00000236782	ENSG00000133216
ENSG00000117682	ENSG00000249087
ENSG00000225891	ENSG00000011007
ENSG00000198830	ENSG00000158055
ENSG00000117676	ENSG00000001461
ENSG00000117713	ENSG00000133226
ENSG00000090273	ENSG00000285823
ENSG00000225159	ENSG00000284602
ENSG00000243659	ENSG00000204178
ENSG00000009780	ENSG00000157978
ENSG00000117751	ENSG00000236528
ENSG00000130775	ENSG00000182749
ENSG00000158156	ENSG00000158008
ENSG00000130770	ENSG00000175087
ENSG00000130766	ENSG00000197245
ENSG00000130772	ENSG00000236782
ENSG00000204138	ENSG00000236155
ENSG00000221216	ENSG00000130695
ENSG00000180198	ENSG00000131914
ENSG00000180098	ENSG00000117682
ENSG00000188060	ENSG00000198830
ENSG00000120656	ENSG00000117676
ENSG00000229388	ENSG00000117713
ENSG00000162419	ENSG00000090273
ENSG00000198492	ENSG00000225159
ENSG00000116329	ENSG00000186501
ENSG00000162510	ENSG00000117751
ENSG00000229044	ENSG00000130775
ENSG00000284543	ENSG00000130768
ENSG00000162517	ENSG00000158156
ENSG00000025800	ENSG00000130770
ENSG00000084652	ENSG00000130766
ENSG00000160051	ENSG00000130772
ENSG00000183615	ENSG00000180198
ENSG00000254553	ENSG00000162419
ENSG00000160062	ENSG00000198492
ENSG00000116497	ENSG00000116329
ENSG00000121900	ENSG00000159023
ENSG00000142920	ENSG00000223382
ENSG00000160094	ENSG00000121766
ENSG00000225313	ENSG00000260386
ENSG00000184389	ENSG00000284543
ENSG00000121903	ENSG00000142910
ENSG00000142698	ENSG00000235790
ENSG00000163866	ENSG00000121775
ENSG00000197056	ENSG00000025800
ENSG00000146463	ENSG00000084652
ENSG00000020129	ENSG00000183615
ENSG00000134698	ENSG00000254553
ENSG00000092847	ENSG00000160062
ENSG00000126070	ENSG00000273274
ENSG00000116863	ENSG00000162521
ENSG00000116871	ENSG00000162520
ENSG00000054118	ENSG00000162522
ENSG00000214193	ENSG00000116497
ENSG00000142694	ENSG00000142920
ENSG00000116883	ENSG00000160094
ENSG00000163874	ENSG00000121903
ENSG00000185090	ENSG00000231163
ENSG00000197982	ENSG00000142698
ENSG00000212541	ENSG00000189433
ENSG00000183520	ENSG00000163866
ENSG00000228436	ENSG00000197056
ENSG00000127603	ENSG00000228348
ENSG00000237624	ENSG00000146463
ENSG00000183682	ENSG00000116819
ENSG00000084072	ENSG00000092853
ENSG00000261798	ENSG00000134698
ENSG00000117000	ENSG00000092847
ENSG00000084073	ENSG00000126070
ENSG00000187801	ENSG00000092850
ENSG00000187815	ENSG00000116863
ENSG00000164002	ENSG00000054118
ENSG00000117010	ENSG00000116883
ENSG00000171793	ENSG00000284705
ENSG00000171790	ENSG00000163879
ENSG00000229901	ENSG00000185090
ENSG00000204060	ENSG00000197982
ENSG00000177181	ENSG00000224592
ENSG00000186409	ENSG00000215895
ENSG00000164008	ENSG00000127603
ENSG00000164010	ENSG00000183682
ENSG00000164011	ENSG00000225333
ENSG00000227533	ENSG00000236546
ENSG00000117395	ENSG00000226745
ENSG00000066056	ENSG00000117000
ENSG00000117400	ENSG00000187801
ENSG00000198198	ENSG00000187815
ENSG00000126091	ENSG00000164002
ENSG00000117408	ENSG00000117010
ENSG00000230615	ENSG00000117013
ENSG00000171872	ENSG00000171793
ENSG00000187147	ENSG00000235358
ENSG00000126106	ENSG00000204060
ENSG00000198520	ENSG00000127124
ENSG00000142937	ENSG00000177181
ENSG00000186603	ENSG00000066185
ENSG00000132773	ENSG00000127125
ENSG00000132763	ENSG00000186409
ENSG00000132780	ENSG00000230116
ENSG00000281825	ENSG00000065978
ENSG00000086015	ENSG00000164008
ENSG00000085998	ENSG00000274386
ENSG00000173660	ENSG00000177868
ENSG00000117481	ENSG00000164010
ENSG00000197587	ENSG00000164011
ENSG00000162365	ENSG00000227533
ENSG00000224805	ENSG00000199240
ENSG00000162367	ENSG00000179178
ENSG00000186790	ENSG00000198198
ENSG00000186564	ENSG00000178922
ENSG00000225028	ENSG00000142949
ENSG00000242267	ENSG00000066135
ENSG00000223720	ENSG00000126091
ENSG00000117834	ENSG00000233674
ENSG00000162374	ENSG00000117407
ENSG00000284645	ENSG00000117411
ENSG00000284700	ENSG00000230615
ENSG00000123080	ENSG00000227163
ENSG00000123091	ENSG00000187147
ENSG00000227070	ENSG00000126088
ENSG00000157077	ENSG00000162415
ENSG00000224255	ENSG00000186603
ENSG00000224680	ENSG00000132773
ENSG00000134744	ENSG00000117450
ENSG00000272371	ENSG00000132780
ENSG00000236290	ENSG00000236111
ENSG00000182183	ENSG00000086015
ENSG00000116171	ENSG00000085998
ENSG00000174348	ENSG00000117481
ENSG00000157184	ENSG00000232022
ENSG00000225675	ENSG00000159658
ENSG00000116212	ENSG00000236476
ENSG00000116205	ENSG00000142973
ENSG00000243725	ENSG00000186160
ENSG00000233203	ENSG00000162365
ENSG00000162399	ENSG00000224805
ENSG00000199831	ENSG00000162367
ENSG00000234810	ENSG00000225028
ENSG00000223956	ENSG00000242267
ENSG00000232453	ENSG00000117834
ENSG00000172456	ENSG00000230828
ENSG00000240563	ENSG00000284645
ENSG00000162607	ENSG00000123080
ENSG00000116641	ENSG00000200262
ENSG00000125703	ENSG00000123091
ENSG00000187140	ENSG00000085831
ENSG00000079739	ENSG00000117859
ENSG00000223949	ENSG00000157077
ENSG00000185483	ENSG00000224680
ENSG00000177414	ENSG00000134744
ENSG00000162437	ENSG00000116157
ENSG00000116678	ENSG00000203995
ENSG00000285079	ENSG00000236360
ENSG00000184588	ENSG00000116171
ENSG00000198160	ENSG00000226147
ENSG00000162594	ENSG00000174348
ENSG00000081985	ENSG00000227644
ENSG00000116717	ENSG00000162383
ENSG00000116729	ENSG00000157184
ENSG00000285407	ENSG00000259818
ENSG00000116754	ENSG00000226754
ENSG00000116761	ENSG00000225675
ENSG00000254685	ENSG00000211452
ENSG00000116783	ENSG00000116205
ENSG00000178965	ENSG00000157216
ENSG00000137968	ENSG00000227453
ENSG00000057468	ENSG00000184313
ENSG00000184005	ENSG00000243725
ENSG00000154027	ENSG00000162398
ENSG00000180488	ENSG00000162399
ENSG00000162614	ENSG00000169174
ENSG00000137960	ENSG00000231090
ENSG00000237413	ENSG00000234810
ENSG00000122420	ENSG00000227104
ENSG00000236407	ENSG00000157131
ENSG00000117114	ENSG00000227935
ENSG00000230817	ENSG00000283445
ENSG00000285201	ENSG00000232453
ENSG00000203943	ENSG00000235215
ENSG00000285361	ENSG00000228121
ENSG00000117133	ENSG00000172456
ENSG00000055732	ENSG00000226883
ENSG00000142867	ENSG00000284808
ENSG00000153936	ENSG00000240563
ENSG00000065243	ENSG00000200174
ENSG00000284637	ENSG00000162607
ENSG00000284734	ENSG00000116641
ENSG00000183347	ENSG00000125703
ENSG00000171488	ENSG00000230798
ENSG00000231613	ENSG00000116652
ENSG00000171492	ENSG00000079739
ENSG00000162664	ENSG00000185483
ENSG00000097046	ENSG00000158966
ENSG00000203914	ENSG00000162437
ENSG00000137948	ENSG00000116675
ENSG00000172031	ENSG00000116678
ENSG00000189195	ENSG00000184588
ENSG00000273487	ENSG00000118473
ENSG00000122484	ENSG00000152760
ENSG00000143033	ENSG00000198160
ENSG00000122483	ENSG00000162594
ENSG00000117505	ENSG00000235200
ENSG00000122481	ENSG00000116717
ENSG00000233907	ENSG00000116729
ENSG00000117569	ENSG00000024526
ENSG00000188641	ENSG00000285041
ENSG00000226053	ENSG00000223883
ENSG00000117600	ENSG00000229359
ENSG00000117620	ENSG00000033122
ENSG00000137992	ENSG00000116754
ENSG00000224616	ENSG00000233020
ENSG00000079335	ENSG00000226208
ENSG00000181656	ENSG00000229956
ENSG00000162692	ENSG00000172260
ENSG00000162694	ENSG00000285808
ENSG00000170989	ENSG00000233973
ENSG00000236085	ENSG00000254685
ENSG00000240038	ENSG00000116783
ENSG00000237480	ENSG00000233894
ENSG00000198890	ENSG00000178965
ENSG00000162631	ENSG00000229943
ENSG00000085491	ENSG00000162624
ENSG00000260879	ENSG00000224493
ENSG00000280186	ENSG00000057468
ENSG00000134186	ENSG00000225605
ENSG00000121940	ENSG00000184005
ENSG00000031698	ENSG00000199921
ENSG00000162650	ENSG00000117069
ENSG00000174151	ENSG00000180488
ENSG00000156097	ENSG00000162614
ENSG00000065135	ENSG00000137960
ENSG00000213366	ENSG00000122420
ENSG00000228420	ENSG00000137959
ENSG00000261055	ENSG00000137965
ENSG00000184371	ENSG00000235400
ENSG00000143093	ENSG00000232676
ENSG00000186150	ENSG00000236407
ENSG00000116396	ENSG00000234184
ENSG00000162775	ENSG00000235089
ENSG00000232791	ENSG00000117114
ENSG00000121931	ENSG00000224494
ENSG00000273010	ENSG00000230817
ENSG00000064886	ENSG00000231364
ENSG00000134216	ENSG00000137976
ENSG00000116473	ENSG00000285361
ENSG00000197852	ENSG00000117133
ENSG00000064703	ENSG00000284882
ENSG00000143079	ENSG00000055732
ENSG00000155363	ENSG00000162643
ENSG00000155380	ENSG00000153904
ENSG00000226419	ENSG00000142871
ENSG00000198799	ENSG00000137975
ENSG00000081026	ENSG00000016602
ENSG00000118655	ENSG00000267272
ENSG00000163349	ENSG00000284240
ENSG00000228035	ENSG00000143013
ENSG00000173218	ENSG00000065243
ENSG00000228127	ENSG00000284637
ENSG00000163393	ENSG00000183347
ENSG00000173212	ENSG00000225492
ENSG00000235933	ENSG00000197147
ENSG00000163399	ENSG00000171488
ENSG00000134247	ENSG00000231613
ENSG00000252510	ENSG00000171492
ENSG00000134256	ENSG00000162664
ENSG00000116830	ENSG00000232393
ENSG00000198162	ENSG00000203914
ENSG00000065183	ENSG00000137948
ENSG00000224238	ENSG00000233228
ENSG00000116874	ENSG00000189195
ENSG00000231365	ENSG00000233401
ENSG00000203859	ENSG00000273487
ENSG00000092621	ENSG00000122484
ENSG00000226446	ENSG00000207523
ENSG00000134250	ENSG00000143033
ENSG00000274642	ENSG00000122483
ENSG00000270231	ENSG00000223745
ENSG00000285215	ENSG00000117505
ENSG00000213244	ENSG00000260464
ENSG00000227082	ENSG00000122481
ENSG00000228826	ENSG00000233907
ENSG00000224857	ENSG00000228971
ENSG00000232721	ENSG00000237435
ENSG00000233586	ENSG00000228502
ENSG00000186141	ENSG00000117569
ENSG00000234222	ENSG00000188641
ENSG00000121851	ENSG00000226053
ENSG00000233396	ENSG00000117600
ENSG00000276509	ENSG00000099260
ENSG00000276975	ENSG00000162688
ENSG00000268043	ENSG00000228084
ENSG00000180867	ENSG00000117620
ENSG00000237188	ENSG00000226952
ENSG00000236806	ENSG00000285530
ENSG00000116128	ENSG00000224616
ENSG00000265107	ENSG00000181656
ENSG00000274372	ENSG00000230402
ENSG00000224481	ENSG00000162692
ENSG00000285062	ENSG00000273204
ENSG00000178104	ENSG00000233184
ENSG00000271383	ENSG00000170989
ENSG00000277147	ENSG00000271277
ENSG00000234232	ENSG00000162699
ENSG00000275557	ENSG00000230759
ENSG00000150337	ENSG00000236085
ENSG00000203811	ENSG00000215869
ENSG00000178096	ENSG00000232952
ENSG00000136631	ENSG00000230932
ENSG00000023902	ENSG00000198890
ENSG00000118298	ENSG00000162631
ENSG00000163125	ENSG00000226822
ENSG00000143374	ENSG00000260879
ENSG00000228126	ENSG00000227832
ENSG00000143379	ENSG00000285923
ENSG00000143363	ENSG00000134186
ENSG00000197622	ENSG00000121957
ENSG00000143458	ENSG00000121940
ENSG00000163156	ENSG00000215717
ENSG00000159352	ENSG00000031698
ENSG00000143373	ENSG00000143126
ENSG00000227045	ENSG00000143028
ENSG00000159409	ENSG00000174151
ENSG00000178796	ENSG00000156097
ENSG00000182134	ENSG00000065135
ENSG00000229021	ENSG00000134184
ENSG00000163191	ENSG00000134201
ENSG00000237975	ENSG00000261055
ENSG00000236427	ENSG00000184371
ENSG00000186226	ENSG00000143093
ENSG00000163207	ENSG00000116396
ENSG00000163209	ENSG00000200536
ENSG00000184330	ENSG00000162775
ENSG00000160679	ENSG00000224699
ENSG00000143554	ENSG00000232791
ENSG00000143614	ENSG00000121931
ENSG00000282386	ENSG00000203878
ENSG00000143569	ENSG00000134216
ENSG00000143515	ENSG00000173947
ENSG00000160712	ENSG00000116473
ENSG00000163348	ENSG00000197852
ENSG00000160688	ENSG00000064703
ENSG00000160685	ENSG00000134245
ENSG00000163357	ENSG00000155363
ENSG00000143537	ENSG00000184599
ENSG00000243364	ENSG00000215866
ENSG00000143630	ENSG00000226419
ENSG00000160752	ENSG00000198799
ENSG00000235919	ENSG00000081026
ENSG00000125459	ENSG00000118655
ENSG00000132676	ENSG00000116774
ENSG00000203761	ENSG00000282048
ENSG00000173080	ENSG00000198765
ENSG00000116584	ENSG00000233730
ENSG00000116586	ENSG00000228035
ENSG00000196189	ENSG00000173218
ENSG00000160785	ENSG00000163393
ENSG00000163472	ENSG00000173212
ENSG00000187862	ENSG00000163399
ENSG00000132702	ENSG00000134247
ENSG00000132692	ENSG00000116830
ENSG00000143303	ENSG00000183508
ENSG00000143294	ENSG00000065183
ENSG00000224520	ENSG00000224238
ENSG00000229961	ENSG00000116874
ENSG00000286151	ENSG00000227712
ENSG00000183853	ENSG00000230921
ENSG00000226520	ENSG00000203857
ENSG00000158473	ENSG00000092621
ENSG00000173285	ENSG00000226446
ENSG00000198703	ENSG00000274642
ENSG00000231434	ENSG00000270231
ENSG00000198967	ENSG00000273136
ENSG00000228560	ENSG00000285215
ENSG00000181036	ENSG00000171943
ENSG00000158714	ENSG00000227082
ENSG00000162728	ENSG00000233432
ENSG00000162734	ENSG00000228826
ENSG00000122218	ENSG00000224857
ENSG00000171786	ENSG00000242352
ENSG00000228863	ENSG00000234571
ENSG00000117091	ENSG00000270872
ENSG00000122224	ENSG00000276674
ENSG00000158764	ENSG00000272419
ENSG00000162755	ENSG00000117262
ENSG00000158793	ENSG00000117281
ENSG00000143258	ENSG00000211451
ENSG00000158869	ENSG00000234222
ENSG00000158882	ENSG00000121851
ENSG00000143257	ENSG00000233396
ENSG00000143252	ENSG00000276509
ENSG00000283696	ENSG00000276975
ENSG00000206921	ENSG00000268043
ENSG00000143226	ENSG00000237188
ENSG00000173110	ENSG00000131781
ENSG00000244682	ENSG00000116128
ENSG00000225217	ENSG00000121634
ENSG00000118217	ENSG00000188092
ENSG00000239887	ENSG00000273059
ENSG00000117143	ENSG00000274020
ENSG00000162733	ENSG00000178104
ENSG00000213070	ENSG00000275557
ENSG00000143149	ENSG00000277147
ENSG00000143183	ENSG00000234232
ENSG00000283936	ENSG00000150337
ENSG00000226292	ENSG00000178096
ENSG00000229588	ENSG00000136631
ENSG00000234984	ENSG00000023902
ENSG00000143157	ENSG00000118298
ENSG00000198842	ENSG00000163125
ENSG00000143167	ENSG00000143374
ENSG00000143190	ENSG00000143379
ENSG00000198771	ENSG00000143363
ENSG00000197965	ENSG00000197622
ENSG00000143199	ENSG00000143458
ENSG00000213064	ENSG00000233717
ENSG00000143184	ENSG00000163154
ENSG00000225826	ENSG00000143398
ENSG00000000457	ENSG00000159352
ENSG00000120370	ENSG00000143373
ENSG00000116132	ENSG00000237976
ENSG00000285665	ENSG00000143375
ENSG00000076258	ENSG00000252840
ENSG00000117523	ENSG00000143367
ENSG00000010165	ENSG00000143376
ENSG00000213060	ENSG00000182134
ENSG00000197959	ENSG00000196407
ENSG00000135845	ENSG00000229021
ENSG00000233540	ENSG00000163191
ENSG00000094975	ENSG00000143520
ENSG00000117560	ENSG00000143536
ENSG00000229785	ENSG00000236427
ENSG00000076321	ENSG00000186226
ENSG00000117593	ENSG00000196734
ENSG00000185278	ENSG00000184148
ENSG00000152061	ENSG00000229699
ENSG00000116161	ENSG00000184330
ENSG00000120332	ENSG00000238279
ENSG00000116147	ENSG00000160679
ENSG00000236021	ENSG00000169418
ENSG00000198797	ENSG00000143554
ENSG00000236720	ENSG00000282386
ENSG00000240021	ENSG00000272654
ENSG00000213057	ENSG00000143515
ENSG00000273384	ENSG00000160712
ENSG00000116199	ENSG00000160716
ENSG00000186283	ENSG00000163348
ENSG00000057252	ENSG00000160691
ENSG00000224620	ENSG00000160688
ENSG00000116218	ENSG00000160685
ENSG00000143340	ENSG00000163357
ENSG00000143337	ENSG00000143537
ENSG00000116260	ENSG00000243364
ENSG00000236719	ENSG00000169231
ENSG00000143324	ENSG00000143627
ENSG00000135835	ENSG00000160753
ENSG00000162783	ENSG00000235919
ENSG00000198216	ENSG00000125459
ENSG00000225982	ENSG00000132676
ENSG00000261504	ENSG00000116580
ENSG00000135862	ENSG00000116584
ENSG00000116698	ENSG00000116586
ENSG00000143344	ENSG00000160785
ENSG00000198860	ENSG00000163472
ENSG00000116668	ENSG00000143303
ENSG00000116690	ENSG00000143294
ENSG00000273198	ENSG00000198400
ENSG00000228238	ENSG00000187800
ENSG00000230426	ENSG00000224520
ENSG00000236401	ENSG00000229961
ENSG00000261182	ENSG00000271736
ENSG00000225006	ENSG00000183853
ENSG00000237457	ENSG00000158481
ENSG00000116741	ENSG00000236257
ENSG00000134371	ENSG00000173285
ENSG00000227240	ENSG00000198703
ENSG00000237861	ENSG00000227445
ENSG00000134376	ENSG00000231434
ENSG00000143355	ENSG00000198967
ENSG00000233410	ENSG00000163554
ENSG00000231718	ENSG00000248442
ENSG00000116833	ENSG00000251686
ENSG00000260088	ENSG00000249730
ENSG00000118200	ENSG00000181036
ENSG00000170128	ENSG00000256029
ENSG00000163362	ENSG00000224259
ENSG00000229191	ENSG00000132681
ENSG00000163395	ENSG00000171786
ENSG00000223396	ENSG00000162738
ENSG00000134369	ENSG00000066294
ENSG00000198700	ENSG00000228863
ENSG00000134375	ENSG00000122224
ENSG00000170075	ENSG00000158793
ENSG00000243323	ENSG00000143258
ENSG00000163485	ENSG00000158882
ENSG00000133063	ENSG00000143257
ENSG00000231507	ENSG00000143252
ENSG00000058668	ENSG00000283360
ENSG00000122188	ENSG00000215840
ENSG00000058673	ENSG00000143226
ENSG00000182004	ENSG00000118217
ENSG00000237379	ENSG00000239887
ENSG00000143842	ENSG00000117143
ENSG00000198625	ENSG00000230739
ENSG00000184144	ENSG00000117152
ENSG00000224717	ENSG00000143248
ENSG00000263961	ENSG00000213070
ENSG00000143486	ENSG00000185630
ENSG00000143479	ENSG00000162763
ENSG00000162889	ENSG00000236206
ENSG00000142224	ENSG00000143198
ENSG00000117322	ENSG00000143149
ENSG00000203710	ENSG00000215838
ENSG00000197721	ENSG00000224358
ENSG00000284237	ENSG00000143183
ENSG00000231648	ENSG00000226292
ENSG00000123689	ENSG00000229588
ENSG00000117594	ENSG00000238087
ENSG00000236136	ENSG00000215834
ENSG00000117597	ENSG00000234984
ENSG00000143469	ENSG00000232341
ENSG00000233455	ENSG00000143157
ENSG00000143473	ENSG00000143194
ENSG00000117625	ENSG00000143167
ENSG00000082512	ENSG00000143190
ENSG00000227764	ENSG00000198771
ENSG00000162771	ENSG00000197965
ENSG00000143494	ENSG00000227722
ENSG00000136643	ENSG00000143184
ENSG00000136636	ENSG00000225826
ENSG00000229016	ENSG00000117475
ENSG00000092969	ENSG00000213062
ENSG00000118873	ENSG00000000460
ENSG00000260505	ENSG00000000457
ENSG00000116141	ENSG00000203740
ENSG00000186205	ENSG00000231407
ENSG00000136630	ENSG00000235303
ENSG00000238078	ENSG00000116132
ENSG00000154305	ENSG00000117501
ENSG00000228106	ENSG00000094963
ENSG00000154309	ENSG00000010932
ENSG00000178395	ENSG00000117523
ENSG00000162909	ENSG00000010165
ENSG00000143756	ENSG00000197959
ENSG00000143753	ENSG00000135845
ENSG00000143786	ENSG00000094975
ENSG00000225334	ENSG00000117560
ENSG00000185842	ENSG00000232751
ENSG00000234476	ENSG00000183831
ENSG00000185155	ENSG00000076321
ENSG00000203685	ENSG00000117593
ENSG00000143801	ENSG00000185278
ENSG00000242757	ENSG00000152061
ENSG00000181450	ENSG00000116161
ENSG00000081692	ENSG00000120332
ENSG00000143740	ENSG00000224718
ENSG00000143774	ENSG00000228686
ENSG00000198835	ENSG00000116183
ENSG00000181873	ENSG00000075391
ENSG00000168159	ENSG00000213057
ENSG00000177800	ENSG00000273384
ENSG00000229367	ENSG00000116191
ENSG00000135763	ENSG00000116199
ENSG00000228058	ENSG00000186283
ENSG00000143641	ENSG00000057252
ENSG00000223393	ENSG00000227141
ENSG00000010072	ENSG00000143337
ENSG00000116918	ENSG00000143324
ENSG00000162946	ENSG00000135835
ENSG00000212916	ENSG00000153029
ENSG00000232175	ENSG00000162783
ENSG00000236244	ENSG00000198216
ENSG00000168264	ENSG00000121446
ENSG00000224939	ENSG00000261504
ENSG00000227630	ENSG00000135838
ENSG00000152904	ENSG00000135862
ENSG00000143669	ENSG00000224468
ENSG00000116977	ENSG00000143344
ENSG00000116984	ENSG00000198860
ENSG00000198626	ENSG00000232036
ENSG00000133019	ENSG00000116668
ENSG00000233735	ENSG00000261729
ENSG00000155816	ENSG00000143341
ENSG00000182901	ENSG00000157181
ENSG00000162843	ENSG00000230426
ENSG00000272865	ENSG00000225462
ENSG00000180287	ENSG00000236401
ENSG00000265201	ENSG00000261182
ENSG00000282317	ENSG00000225006
ENSG00000203667	ENSG00000231022
ENSG00000273175	ENSG00000225811
ENSG00000203666	ENSG00000223344
ENSG00000252282	ENSG00000150681
ENSG00000162849	ENSG00000090104
ENSG00000162852	ENSG00000127074
ENSG00000260698	ENSG00000116741
ENSG00000223519	ENSG00000134371
ENSG00000214144	ENSG00000232077
ENSG00000197617	ENSG00000226640
ENSG00000162711	ENSG00000227240
ENSG00000198452	ENSG00000000971
ENSG00000230411	ENSG00000116785
ENSG00000228336	ENSG00000285986
ENSG00000162722	ENSG00000134365
ENSG00000238243	ENSG00000237861
ENSG00000177275	ENSG00000134376
ENSG00000237492	ENSG00000143355
ENSG00000224227	ENSG00000233410
ENSG00000232215	ENSG00000231718
ENSG00000203663	ENSG00000116833
ENSG00000177233	ENSG00000230623
ENSG00000162727	ENSG00000118200
ENSG00000198601	ENSG00000229191
ENSG00000228198	ENSG00000163395
ENSG00000177174	ENSG00000282221
ENSG00000198104	ENSG00000223396
ENSG00000175143	ENSG00000134369
ENSG00000196240	ENSG00000198700
ENSG00000171161	ENSG00000163435
ENSG00000185220	ENSG00000170075
ENSG00000227232	ENSG00000243323
ENSG00000278267	ENSG00000133067
ENSG00000228463	ENSG00000077157
ENSG00000237094	ENSG00000228288
ENSG00000235146	ENSG00000230280
ENSG00000228327	ENSG00000143847
ENSG00000187642	ENSG00000163485
ENSG00000272512	ENSG00000231507
ENSG00000273443	ENSG00000188783
ENSG00000131591	ENSG00000058668
ENSG00000078808	ENSG00000122188
ENSG00000131584	ENSG00000058673
ENSG00000127054	ENSG00000182004
ENSG00000107404	ENSG00000143842
ENSG00000175756	ENSG00000225522
ENSG00000221978	ENSG00000231691
ENSG00000225285	ENSG00000198625
ENSG00000205090	ENSG00000163531
ENSG00000215014	ENSG00000184144
ENSG00000228594	ENSG00000133069
ENSG00000272106	ENSG00000226235
ENSG00000248333	ENSG00000186007
ENSG00000008128	ENSG00000224717
ENSG00000215790	ENSG00000158711
ENSG00000008130	ENSG00000285521
ENSG00000078369	ENSG00000285417
ENSG00000142609	ENSG00000263961
ENSG00000067606	ENSG00000196550
ENSG00000162585	ENSG00000266028
ENSG00000116151	ENSG00000143486
ENSG00000269896	ENSG00000143479
ENSG00000157881	ENSG00000162889
ENSG00000238164	ENSG00000162894
ENSG00000177133	ENSG00000123838
ENSG00000142611	ENSG00000243636
ENSG00000238260	ENSG00000196352
ENSG00000116213	ENSG00000117322
ENSG00000130764	ENSG00000203710
ENSG00000116198	ENSG00000284237
ENSG00000198912	ENSG00000231648
ENSG00000284692	ENSG00000123689
ENSG00000131697	ENSG00000117594
ENSG00000116254	ENSG00000117597
ENSG00000171680	ENSG00000143469
ENSG00000162408	ENSG00000082497
ENSG00000162413	ENSG00000233455
ENSG00000049246	ENSG00000054392
ENSG00000116285	ENSG00000279333
ENSG00000284652	ENSG00000143473
ENSG00000162441	ENSG00000117625
ENSG00000284735	ENSG00000082512
ENSG00000251503	ENSG00000238137
ENSG00000160049	ENSG00000123684
ENSG00000175262	ENSG00000143476
ENSG00000009724	ENSG00000203705
ENSG00000284646	ENSG00000236905
ENSG00000177000	ENSG00000162769
ENSG00000116685	ENSG00000143494
ENSG00000162494	ENSG00000136643
ENSG00000175147	ENSG00000117707
ENSG00000132906	ENSG00000117724
ENSG00000233954	ENSG00000082482
ENSG00000179743	ENSG00000232809
ENSG00000116809	ENSG00000136636
ENSG00000173641	ENSG00000226013
ENSG00000142627	ENSG00000230714
ENSG00000227959	ENSG00000232100
ENSG00000237276	ENSG00000067533
ENSG00000132881	ENSG00000228208
ENSG00000037637	ENSG00000277007
ENSG00000219481	ENSG00000118873
ENSG00000215908	ENSG00000260505
ENSG00000227684	ENSG00000116141
ENSG00000204362	ENSG00000233012
ENSG00000179051	ENSG00000162817
ENSG00000179002	ENSG00000186205
ENSG00000272084	ENSG00000136630
ENSG00000127463	ENSG00000238078
ENSG00000162542	ENSG00000154305
ENSG00000162545	ENSG00000197520
ENSG00000090432	ENSG00000234523
ENSG00000189410	ENSG00000154309
ENSG00000075151	ENSG00000178395
ENSG00000162552	ENSG00000143756
ENSG00000169641	ENSG00000237101
ENSG00000179546	ENSG00000229742
ENSG00000125944	ENSG00000143786
ENSG00000125945	ENSG00000185842
ENSG00000204219	ENSG00000227496
ENSG00000188822	ENSG00000223306
ENSG00000188529	ENSG00000185155
ENSG00000142661	ENSG00000223282
ENSG00000001460	ENSG00000203685
ENSG00000020633	ENSG00000143801
ENSG00000117614	ENSG00000163050
ENSG00000182749	ENSG00000181450
ENSG00000117632	ENSG00000081692
ENSG00000158006	ENSG00000143740
ENSG00000158062	ENSG00000185888
ENSG00000176092	ENSG00000154342
ENSG00000176083	ENSG00000198835
ENSG00000260063	ENSG00000154358
ENSG00000142751	ENSG00000183929
ENSG00000198746	ENSG00000116574
ENSG00000225294	ENSG00000177800
ENSG00000142748	ENSG00000168118
ENSG00000126705	ENSG00000229367
ENSG00000214812	ENSG00000135763
ENSG00000169403	ENSG00000143641
ENSG00000126698	ENSG00000135773
ENSG00000253304	ENSG00000223393
ENSG00000116350	ENSG00000173409
ENSG00000116353	ENSG00000119283
ENSG00000134644	ENSG00000010072
ENSG00000084628	ENSG00000116918
ENSG00000215899	ENSG00000162946
ENSG00000121764	ENSG00000225919
ENSG00000160055	ENSG00000212916
ENSG00000175130	ENSG00000135778
ENSG00000233775	ENSG00000143674
ENSG00000160058	ENSG00000286109
ENSG00000162520	ENSG00000183780
ENSG00000116514	ENSG00000236358
ENSG00000004455	ENSG00000168275
ENSG00000116525	ENSG00000168264
ENSG00000121904	ENSG00000224939
ENSG00000255811	ENSG00000227630
ENSG00000116544	ENSG00000237520
ENSG00000241014	ENSG00000152904
ENSG00000116560	ENSG00000230026
ENSG00000142687	ENSG00000143669
ENSG00000116819	ENSG00000235371
ENSG00000142686	ENSG00000186197
ENSG00000092853	ENSG00000244457
ENSG00000171812	ENSG00000116977
ENSG00000054116	ENSG00000077522
ENSG00000181817	ENSG00000116984
ENSG00000119535	ENSG00000198626
ENSG00000233621	ENSG00000252290
ENSG00000163877	ENSG00000231877
ENSG00000134697	ENSG00000133019
ENSG00000169218	ENSG00000215805
ENSG00000116922	ENSG00000155816
ENSG00000188786	ENSG00000233615
ENSG00000183431	ENSG00000117009
ENSG00000185668	ENSG00000054277
ENSG00000237290	ENSG00000162843
ENSG00000116954	ENSG00000143702
ENSG00000158315	ENSG00000054282
ENSG00000116985	ENSG00000265201
ENSG00000116990	ENSG00000117020
ENSG00000131238	ENSG00000226828
ENSG00000259943	ENSG00000179456
ENSG00000127124	ENSG00000279774
ENSG00000198815	ENSG00000179397
ENSG00000177868	ENSG00000121644
ENSG00000178922	ENSG00000201758
ENSG00000066135	ENSG00000203666
ENSG00000233514	ENSG00000162849
ENSG00000271329	ENSG00000162852
ENSG00000142945	ENSG00000260698
ENSG00000234093	ENSG00000223519
ENSG00000232369	ENSG00000224014
ENSG00000268949	ENSG00000214144
ENSG00000162415	ENSG00000162711
ENSG00000197429	ENSG00000177489
ENSG00000117461	ENSG00000198452
ENSG00000132128	ENSG00000236817
ENSG00000079277	ENSG00000230411
ENSG00000187048	ENSG00000228336
ENSG00000123473	ENSG00000162722
ENSG00000225762	ENSG00000238243
ENSG00000132122	ENSG00000177275
ENSG00000186094	ENSG00000279263
ENSG00000162373	ENSG00000187080
ENSG00000142700	ENSG00000237492
ENSG00000203356	ENSG00000224227
ENSG00000085832	ENSG00000203663
ENSG00000227742	ENSG00000198128
ENSG00000078618	ENSG00000196071
ENSG00000117862	ENSG00000177233
ENSG00000285839	ENSG00000162727
ENSG00000223390	ENSG00000198601
ENSG00000154222	ENSG00000228198
ENSG00000162377	ENSG00000171180
ENSG00000121310	ENSG00000177174
ENSG00000162383	ENSG00000196944
ENSG00000162384	ENSG00000198104
ENSG00000157193	ENSG00000175143
ENSG00000174332	ENSG00000227152
ENSG00000081870	ENSG00000188558
ENSG00000203985	ENSG00000227237
ENSG00000157211	ENSG00000185220
ENSG00000215883	ENSG00000233084
ENSG00000235741	ENSG00000227232
ENSG00000162396	ENSG00000233750
ENSG00000116133	ENSG00000228463
ENSG00000162402	ENSG00000237094
ENSG00000227104	ENSG00000229376
ENSG00000235612	ENSG00000228327
ENSG00000260971	ENSG00000230368
ENSG00000229871	ENSG00000188976
ENSG00000162407	ENSG00000237330
ENSG00000187889	ENSG00000131591
ENSG00000173406	ENSG00000162571
ENSG00000162600	ENSG00000078808
ENSG00000177606	ENSG00000184163
ENSG00000237352	ENSG00000160087
ENSG00000224609	ENSG00000131584
ENSG00000132854	ENSG00000127054
ENSG00000142856	ENSG00000162576
ENSG00000142864	ENSG00000175756
ENSG00000162595	ENSG00000235098
ENSG00000132485	ENSG00000225285
ENSG00000172260	ENSG00000205090
ENSG00000162620	ENSG00000160075
ENSG00000162624	ENSG00000272106
ENSG00000036549	ENSG00000248333
ENSG00000235927	ENSG00000008128
ENSG00000230787	ENSG00000215790
ENSG00000213559	ENSG00000008130
ENSG00000229752	ENSG00000162585
ENSG00000117155	ENSG00000116151
ENSG00000153898	ENSG00000229393
ENSG00000162642	ENSG00000157881
ENSG00000153904	ENSG00000238164
ENSG00000117174	ENSG00000177133
ENSG00000171502	ENSG00000162591
ENSG00000285210	ENSG00000238260
ENSG00000122417	ENSG00000116213
ENSG00000261737	ENSG00000227589
ENSG00000237505	ENSG00000116198
ENSG00000137944	ENSG00000198912
ENSG00000234518	ENSG00000227169
ENSG00000233593	ENSG00000116251
ENSG00000122482	ENSG00000171680
ENSG00000162669	ENSG00000162408
ENSG00000230667	ENSG00000162413
ENSG00000224678	ENSG00000237436
ENSG00000174842	ENSG00000116285
ENSG00000162676	ENSG00000228526
ENSG00000154511	ENSG00000284693
ENSG00000117500	ENSG00000162441
ENSG00000137936	ENSG00000284735
ENSG00000067334	ENSG00000160049
ENSG00000198691	ENSG00000175262
ENSG00000137962	ENSG00000215785
ENSG00000223675	ENSG00000116670
ENSG00000224081	ENSG00000177000
ENSG00000143036	ENSG00000162496
ENSG00000172339	ENSG00000272482
ENSG00000152078	ENSG00000228338
ENSG00000237954	ENSG00000179172
ENSG00000228084	ENSG00000275774
ENSG00000225938	ENSG00000162494
ENSG00000118733	ENSG00000132906
ENSG00000238122	ENSG00000233954
ENSG00000162641	ENSG00000179743
ENSG00000085433	ENSG00000116809
ENSG00000197780	ENSG00000232456
ENSG00000273382	ENSG00000185519
ENSG00000251484	ENSG00000142627
ENSG00000179902	ENSG00000227959
ENSG00000134222	ENSG00000237276
ENSG00000197106	ENSG00000132881
ENSG00000224965	ENSG00000037637
ENSG00000177272	ENSG00000080947
ENSG00000237415	ENSG00000277344
ENSG00000121933	ENSG00000219481
ENSG00000007341	ENSG00000215908
ENSG00000215866	ENSG00000235241
ENSG00000228040	ENSG00000117115
ENSG00000081019	ENSG00000179051
ENSG00000188761	ENSG00000179002
ENSG00000134262	ENSG00000127463
ENSG00000235527	ENSG00000211454
ENSG00000116752	ENSG00000162542
ENSG00000175984	ENSG00000162545
ENSG00000052723	ENSG00000090432
ENSG00000177551	ENSG00000075151
ENSG00000224950	ENSG00000076864
ENSG00000116815	ENSG00000090686
ENSG00000143061	ENSG00000169641
ENSG00000272715	ENSG00000179546
ENSG00000236137	ENSG00000125944
ENSG00000134253	ENSG00000125945
ENSG00000155761	ENSG00000007968
ENSG00000092607	ENSG00000188822
ENSG00000232780	ENSG00000142661
ENSG00000226443	ENSG00000185436
ENSG00000239873	ENSG00000001460
ENSG00000240244	ENSG00000286061
ENSG00000143067	ENSG00000117614
ENSG00000134193	ENSG00000117616
ENSG00000134249	ENSG00000127423
ENSG00000223804	ENSG00000117632
ENSG00000275131	ENSG00000223624
ENSG00000275585	ENSG00000158006
ENSG00000198019	ENSG00000158014
ENSG00000233029	ENSG00000176092
ENSG00000179571	ENSG00000176083
ENSG00000263513	ENSG00000260063
ENSG00000162825	ENSG00000198746
ENSG00000272150	ENSG00000175707
ENSG00000265491	ENSG00000158246
ENSG00000198483	ENSG00000126705
ENSG00000272031	ENSG00000233975
ENSG00000277406	ENSG00000238231
ENSG00000270339	ENSG00000126698
ENSG00000230832	ENSG00000120656
ENSG00000215859	ENSG00000253304
ENSG00000263956	ENSG00000116350
ENSG00000227733	ENSG00000162510
ENSG00000234283	ENSG00000134644
ENSG00000274020	ENSG00000215899
ENSG00000235988	ENSG00000121764
ENSG00000270629	ENSG00000121753
ENSG00000269713	ENSG00000160055
ENSG00000215861	ENSG00000160058
ENSG00000159164	ENSG00000116514
ENSG00000264522	ENSG00000004455
ENSG00000143401	ENSG00000116525
ENSG00000143384	ENSG00000134686
ENSG00000143420	ENSG00000121904
ENSG00000143457	ENSG00000116544
ENSG00000143437	ENSG00000241014
ENSG00000143409	ENSG00000284640
ENSG00000163155	ENSG00000116560
ENSG00000163159	ENSG00000142687
ENSG00000143393	ENSG00000232862
ENSG00000143390	ENSG00000054116
ENSG00000143442	ENSG00000142694
ENSG00000213171	ENSG00000181817
ENSG00000159445	ENSG00000119535
ENSG00000182898	ENSG00000163873
ENSG00000159450	ENSG00000233621
ENSG00000197915	ENSG00000163875
ENSG00000143631	ENSG00000163877
ENSG00000143520	ENSG00000134697
ENSG00000244094	ENSG00000183317
ENSG00000159516	ENSG00000188786
ENSG00000163218	ENSG00000204084
ENSG00000196754	ENSG00000183431
ENSG00000235015	ENSG00000185668
ENSG00000272654	ENSG00000237290
ENSG00000143545	ENSG00000284632
ENSG00000143549	ENSG00000116954
ENSG00000228013	ENSG00000090621
ENSG00000169291	ENSG00000163909
ENSG00000160714	ENSG00000116983
ENSG00000160710	ENSG00000116985
ENSG00000163346	ENSG00000043514
ENSG00000160766	ENSG00000116990
ENSG00000177628	ENSG00000259943
ENSG00000176444	ENSG00000049089
ENSG00000143627	ENSG00000238186
ENSG00000223503	ENSG00000198815
ENSG00000246203	ENSG00000171960
ENSG00000116580	ENSG00000234917
ENSG00000143622	ENSG00000253313
ENSG00000160803	ENSG00000066322
ENSG00000160781	ENSG00000285649
ENSG00000198952	ENSG00000117410
ENSG00000189030	ENSG00000233514
ENSG00000160818	ENSG00000283039
ENSG00000272068	ENSG00000271329
ENSG00000132688	ENSG00000117419
ENSG00000143319	ENSG00000126106
ENSG00000143321	ENSG00000142959
ENSG00000132694	ENSG00000070785
ENSG00000117036	ENSG00000232369
ENSG00000143297	ENSG00000159592
ENSG00000073754	ENSG00000079277
ENSG00000231666	ENSG00000154198
ENSG00000227295	ENSG00000187048
ENSG00000229914	ENSG00000123473
ENSG00000198965	ENSG00000237424
ENSG00000163554	ENSG00000223814
ENSG00000196171	ENSG00000132122
ENSG00000226949	ENSG00000224986
ENSG00000163568	ENSG00000162373
ENSG00000132693	ENSG00000225623
ENSG00000188004	ENSG00000229316
ENSG00000243284	ENSG00000225671
ENSG00000256029	ENSG00000203356
ENSG00000213085	ENSG00000085832
ENSG00000158710	ENSG00000227742
ENSG00000143315	ENSG00000078618
ENSG00000177807	ENSG00000169213
ENSG00000132716	ENSG00000117862
ENSG00000117090	ENSG00000223429
ENSG00000186517	ENSG00000154222
ENSG00000143256	ENSG00000085840
ENSG00000158796	ENSG00000162377
ENSG00000203747	ENSG00000162384
ENSG00000213075	ENSG00000157193
ENSG00000185860	ENSG00000230138
ENSG00000188859	ENSG00000236253
ENSG00000203307	ENSG00000081870
ENSG00000215835	ENSG00000219102
ENSG00000198821	ENSG00000116209
ENSG00000143162	ENSG00000157211
ENSG00000250762	ENSG00000215883
ENSG00000143147	ENSG00000162391
ENSG00000228697	ENSG00000162396
ENSG00000235736	ENSG00000006555
ENSG00000143156	ENSG00000284601
ENSG00000117477	ENSG00000162402
ENSG00000000460	ENSG00000235612
ENSG00000224286	ENSG00000260971
ENSG00000231407	ENSG00000229871
ENSG00000010932	ENSG00000162407
ENSG00000230547	ENSG00000187889
ENSG00000231615	ENSG00000229913
ENSG00000203739	ENSG00000021852
ENSG00000162753	ENSG00000173406
ENSG00000120334	ENSG00000162600
ENSG00000234741	ENSG00000177606
ENSG00000117601	ENSG00000224609
ENSG00000227373	ENSG00000134716
ENSG00000235750	ENSG00000226476
ENSG00000235628	ENSG00000162599
ENSG00000152092	ENSG00000237928
ENSG00000227579	ENSG00000162604
ENSG00000120341	ENSG00000271200
ENSG00000224687	ENSG00000132854
ENSG00000273062	ENSG00000229537
ENSG00000162779	ENSG00000224209
ENSG00000231966	ENSG00000142856
ENSG00000169905	ENSG00000223949
ENSG00000272906	ENSG00000226891
ENSG00000260360	ENSG00000152763
ENSG00000230124	ENSG00000142864
ENSG00000243155	ENSG00000232048
ENSG00000179930	ENSG00000162595
ENSG00000224810	ENSG00000116745
ENSG00000203730	ENSG00000233589
ENSG00000135828	ENSG00000237919
ENSG00000143333	ENSG00000237033
ENSG00000135824	ENSG00000050628
ENSG00000157064	ENSG00000132485
ENSG00000162704	ENSG00000228853
ENSG00000198756	ENSG00000252005
ENSG00000271387	ENSG00000162620
ENSG00000285847	ENSG00000224149
ENSG00000135842	ENSG00000137968
ENSG00000213051	ENSG00000230863
ENSG00000228309	ENSG00000036549
ENSG00000047410	ENSG00000235927
ENSG00000237283	ENSG00000235756
ENSG00000162670	ENSG00000225598
ENSG00000285638	ENSG00000213559
ENSG00000285280	ENSG00000224326
ENSG00000234473	ENSG00000229752
ENSG00000226640	ENSG00000233290
ENSG00000066279	ENSG00000236268
ENSG00000229989	ENSG00000285782
ENSG00000162702	ENSG00000233008
ENSG00000116852	ENSG00000117155
ENSG00000232237	ENSG00000097096
ENSG00000116857	ENSG00000162642
ENSG00000174307	ENSG00000142867
ENSG00000143858	ENSG00000117174
ENSG00000117139	ENSG00000171502
ENSG00000214796	ENSG00000285210
ENSG00000183155	ENSG00000122417
ENSG00000143839	ENSG00000236915
ENSG00000158615	ENSG00000261737
ENSG00000133056	ENSG00000153936
ENSG00000174529	ENSG00000237505
ENSG00000271580	ENSG00000230053
ENSG00000133059	ENSG00000137944
ENSG00000163545	ENSG00000162645
ENSG00000162873	ENSG00000213512
ENSG00000158711	ENSG00000238081
ENSG00000069275	ENSG00000231999
ENSG00000117280	ENSG00000271949
ENSG00000133065	ENSG00000272931
ENSG00000162877	ENSG00000228175
ENSG00000174502	ENSG00000233593
ENSG00000198049	ENSG00000122482
ENSG00000196550	ENSG00000162669
ENSG00000162897	ENSG00000224678
ENSG00000174059	ENSG00000162676
ENSG00000076356	ENSG00000154511
ENSG00000259815	ENSG00000117500
ENSG00000224260	ENSG00000229567
ENSG00000162757	ENSG00000137936
ENSG00000198570	ENSG00000067334
ENSG00000170385	ENSG00000229842
ENSG00000261314	ENSG00000198691
ENSG00000117650	ENSG00000137962
ENSG00000143493	ENSG00000223675
ENSG00000065600	ENSG00000224081
ENSG00000260805	ENSG00000172339
ENSG00000237980	ENSG00000152078
ENSG00000123685	ENSG00000237954
ENSG00000117697	ENSG00000280040
ENSG00000235182	ENSG00000156869
ENSG00000198468	ENSG00000156876
ENSG00000230461	ENSG00000162694
ENSG00000117707	ENSG00000225938
ENSG00000042781	ENSG00000118733
ENSG00000196482	ENSG00000233359
ENSG00000092978	ENSG00000060718
ENSG00000228536	ENSG00000233047
ENSG00000215817	ENSG00000134215
ENSG00000196660	ENSG00000085491
ENSG00000272823	ENSG00000162639
ENSG00000143507	ENSG00000162641
ENSG00000186063	ENSG00000085433
ENSG00000143514	ENSG00000237349
ENSG00000162923	ENSG00000197780
ENSG00000234247	ENSG00000273382
ENSG00000143815	ENSG00000116299
ENSG00000154380	ENSG00000134222
ENSG00000143751	ENSG00000134243
ENSG00000234478	ENSG00000143106
ENSG00000183814	ENSG00000181754
ENSG00000143772	ENSG00000224965
ENSG00000143776	ENSG00000227963
ENSG00000232864	ENSG00000134248
ENSG00000143793	ENSG00000177301
ENSG00000162910	ENSG00000237415
ENSG00000154370	ENSG00000261654
ENSG00000215811	ENSG00000162777
ENSG00000282111	ENSG00000227179
ENSG00000177788	ENSG00000121933
ENSG00000135776	ENSG00000171385
ENSG00000135801	ENSG00000231246
ENSG00000213028	ENSG00000273483
ENSG00000227043	ENSG00000155367
ENSG00000119280	ENSG00000228040
ENSG00000143633	ENSG00000155380
ENSG00000116903	ENSG00000116793
ENSG00000135766	ENSG00000081019
ENSG00000229228	ENSG00000134262
ENSG00000135749	ENSG00000235527
ENSG00000235605	ENSG00000134207
ENSG00000228044	ENSG00000175984
ENSG00000286263	ENSG00000052723
ENSG00000237520	ENSG00000285698
ENSG00000258082	ENSG00000134259
ENSG00000054267	ENSG00000118729
ENSG00000188739	ENSG00000177551
ENSG00000223776	ENSG00000237993
ENSG00000270188	ENSG00000233154
ENSG00000180875	ENSG00000224950
ENSG00000223963	ENSG00000143061
ENSG00000054277	ENSG00000134256
ENSG00000143702	ENSG00000134253
ENSG00000153187	ENSG00000236866
ENSG00000153207	ENSG00000196505
ENSG00000135747	ENSG00000155761
ENSG00000188295	ENSG00000092607
ENSG00000221953	ENSG00000223575
ENSG00000227671	ENSG00000227056
ENSG00000162714	ENSG00000232780
ENSG00000177535	ENSG00000226443
ENSG00000230576	ENSG00000240244
ENSG00000177186	ENSG00000143067
ENSG00000229663	ENSG00000134240
ENSG00000175137	ENSG00000134193
ENSG00000171163	ENSG00000134250
ENSG00000233684	ENSG00000223804
ENSG00000233970	ENSG00000275131
ENSG00000223751	ENSG00000275585
ENSG00000172554	ENSG00000198019
ENSG00000228613	ENSG00000179571
ENSG00000186487	ENSG00000268074
ENSG00000171853	ENSG00000266338
ENSG00000225234	ENSG00000162825
ENSG00000235078	ENSG00000272150
ENSG00000234171	ENSG00000174827
ENSG00000214866	ENSG00000265491
ENSG00000242540	ENSG00000198483
ENSG00000232044	ENSG00000272031
ENSG00000134321	ENSG00000168509
ENSG00000229727	ENSG00000271425
ENSG00000285591	ENSG00000264343
ENSG00000261104	ENSG00000227242
ENSG00000119203	ENSG00000225603
ENSG00000134330	ENSG00000230832
ENSG00000115750	ENSG00000283342
ENSG00000172059	ENSG00000131778
ENSG00000257135	ENSG00000162836
ENSG00000243819	ENSG00000265107
ENSG00000143870	ENSG00000215859
ENSG00000162975	ENSG00000263956
ENSG00000150873	ENSG00000224481
ENSG00000224177	ENSG00000202408
ENSG00000285569	ENSG00000270629
ENSG00000196208	ENSG00000269713
ENSG00000071575	ENSG00000203814
ENSG00000264370	ENSG00000159164
ENSG00000162981	ENSG00000264522
ENSG00000079785	ENSG00000143401
ENSG00000134323	ENSG00000143384
ENSG00000236289	ENSG00000143420
ENSG00000236348	ENSG00000143457
ENSG00000163032	ENSG00000143437
ENSG00000163029	ENSG00000224800
ENSG00000170745	ENSG00000143409
ENSG00000223734	ENSG00000143434
ENSG00000143878	ENSG00000163155
ENSG00000143869	ENSG00000163159
ENSG00000233005	ENSG00000143393
ENSG00000228999	ENSG00000143442
ENSG00000173960	ENSG00000213171
ENSG00000219626	ENSG00000143365
ENSG00000176732	ENSG00000225556
ENSG00000186453	ENSG00000159445
ENSG00000084676	ENSG00000182898
ENSG00000138031	ENSG00000159450
ENSG00000084710	ENSG00000215853
ENSG00000217643	ENSG00000197915
ENSG00000214465	ENSG00000143631
ENSG00000157833	ENSG00000159516
ENSG00000171303	ENSG00000143556
ENSG00000115163	ENSG00000196420
ENSG00000119777	ENSG00000143545
ENSG00000229122	ENSG00000143552
ENSG00000138080	ENSG00000143549
ENSG00000138074	ENSG00000226855
ENSG00000163793	ENSG00000228013
ENSG00000138100	ENSG00000169291
ENSG00000115207	ENSG00000160714
ENSG00000234072	ENSG00000160710
ENSG00000221843	ENSG00000163346
ENSG00000198522	ENSG00000179085
ENSG00000163798	ENSG00000163463
ENSG00000243147	ENSG00000177628
ENSG00000225991	ENSG00000160767
ENSG00000075426	ENSG00000176444
ENSG00000163806	ENSG00000246203
ENSG00000163811	ENSG00000143622
ENSG00000189350	ENSG00000163479
ENSG00000119801	ENSG00000160803
ENSG00000213626	ENSG00000254726
ENSG00000235997	ENSG00000160781
ENSG00000278908	ENSG00000125462
ENSG00000013016	ENSG00000160818
ENSG00000021574	ENSG00000272068
ENSG00000152683	ENSG00000132692
ENSG00000230876	ENSG00000132688
ENSG00000236854	ENSG00000285570
ENSG00000152689	ENSG00000143319
ENSG00000187999	ENSG00000143321
ENSG00000232153	ENSG00000253831
ENSG00000150938	ENSG00000117036
ENSG00000272054	ENSG00000143297
ENSG00000115828	ENSG00000163518
ENSG00000115841	ENSG00000160856
ENSG00000232973	ENSG00000227295
ENSG00000227238	ENSG00000229914
ENSG00000152147	ENSG00000180708
ENSG00000214694	ENSG00000279111
ENSG00000231312	ENSG00000196171
ENSG00000152154	ENSG00000226949
ENSG00000183023	ENSG00000162706
ENSG00000285898	ENSG00000249197
ENSG00000162878	ENSG00000132693
ENSG00000143924	ENSG00000158714
ENSG00000057935	ENSG00000213085
ENSG00000252804	ENSG00000085552
ENSG00000143921	ENSG00000177807
ENSG00000224637	ENSG00000143315
ENSG00000138032	ENSG00000132716
ENSG00000226972	ENSG00000224261
ENSG00000225156	ENSG00000162739
ENSG00000231848	ENSG00000117090
ENSG00000171132	ENSG00000179914
ENSG00000119729	ENSG00000198358
ENSG00000279254	ENSG00000158764
ENSG00000222005	ENSG00000186517
ENSG00000171150	ENSG00000143217
ENSG00000068724	ENSG00000143256
ENSG00000226087	ENSG00000158796
ENSG00000095002	ENSG00000158859
ENSG00000235369	ENSG00000158887
ENSG00000116062	ENSG00000203747
ENSG00000162869	ENSG00000213075
ENSG00000068781	ENSG00000198574
ENSG00000231918	ENSG00000227941
ENSG00000115239	ENSG00000185860
ENSG00000170634	ENSG00000162761
ENSG00000115306	ENSG00000143171
ENSG00000214595	ENSG00000230659
ENSG00000162994	ENSG00000188859
ENSG00000162997	ENSG00000215835
ENSG00000115355	ENSG00000198821
ENSG00000272606	ENSG00000143162
ENSG00000055813	ENSG00000232194
ENSG00000233723	ENSG00000143199
ENSG00000162924	ENSG00000143147
ENSG00000162928	ENSG00000228697
ENSG00000162929	ENSG00000215833
ENSG00000173209	ENSG00000143156
ENSG00000115464	ENSG00000117477
ENSG00000206973	ENSG00000198734
ENSG00000229839	ENSG00000007908
ENSG00000170340	ENSG00000075945
ENSG00000115504	ENSG00000224286
ENSG00000270437	ENSG00000230547
ENSG00000169764	ENSG00000120337
ENSG00000119862	ENSG00000117586
ENSG00000119844	ENSG00000231615
ENSG00000115902	ENSG00000203739
ENSG00000252892	ENSG00000162753
ENSG00000232613	ENSG00000120334
ENSG00000011523	ENSG00000227373
ENSG00000214533	ENSG00000237317
ENSG00000204929	ENSG00000116147
ENSG00000235885	ENSG00000235628
ENSG00000143971	ENSG00000227740
ENSG00000235495	ENSG00000143207
ENSG00000115946	ENSG00000152092
ENSG00000169621	ENSG00000120341
ENSG00000169618	ENSG00000224687
ENSG00000163219	ENSG00000273062
ENSG00000169605	ENSG00000143322
ENSG00000169604	ENSG00000224620
ENSG00000115977	ENSG00000261250
ENSG00000087338	ENSG00000169905
ENSG00000124380	ENSG00000272906
ENSG00000059728	ENSG00000121454
ENSG00000179818	ENSG00000243155
ENSG00000116005	ENSG00000228918
ENSG00000116039	ENSG00000135821
ENSG00000205847	ENSG00000203730
ENSG00000234896	ENSG00000135828
ENSG00000124357	ENSG00000135824
ENSG00000124383	ENSG00000157064
ENSG00000075292	ENSG00000232860
ENSG00000135636	ENSG00000162704
ENSG00000116096	ENSG00000198756
ENSG00000135638	ENSG00000271387
ENSG00000135632	ENSG00000135842
ENSG00000135624	ENSG00000228309
ENSG00000116127	ENSG00000047410
ENSG00000163016	ENSG00000238054
ENSG00000187833	ENSG00000226196
ENSG00000257800	ENSG00000162670
ENSG00000217702	ENSG00000228020
ENSG00000237737	ENSG00000226723
ENSG00000115274	ENSG00000223075
ENSG00000239779	ENSG00000285280
ENSG00000115325	ENSG00000116750
ENSG00000159399	ENSG00000237011
ENSG00000204792	ENSG00000237213
ENSG00000115350	ENSG00000285718
ENSG00000115353	ENSG00000066279
ENSG00000286045	ENSG00000235748
ENSG00000227789	ENSG00000177888
ENSG00000152292	ENSG00000213047
ENSG00000286011	ENSG00000151418
ENSG00000118640	ENSG00000229989
ENSG00000115523	ENSG00000203721
ENSG00000168874	ENSG00000162702
ENSG00000229498	ENSG00000118193
ENSG00000232504	ENSG00000116852
ENSG00000115525	ENSG00000232237
ENSG00000132300	ENSG00000118194
ENSG00000132313	ENSG00000159166
ENSG00000115548	ENSG00000159173
ENSG00000228363	ENSG00000174307
ENSG00000153561	ENSG00000163431
ENSG00000187627	ENSG00000143851
ENSG00000222041	ENSG00000143858
ENSG00000172073	ENSG00000117139
ENSG00000172071	ENSG00000214796
ENSG00000234028	ENSG00000183155
ENSG00000230006	ENSG00000133063
ENSG00000281904	ENSG00000122176
ENSG00000275111	ENSG00000143845
ENSG00000248821	ENSG00000174567
ENSG00000227120	ENSG00000143850
ENSG00000229689	ENSG00000158615
ENSG00000232717	ENSG00000133056
ENSG00000144021	ENSG00000170382
ENSG00000249715	ENSG00000174529
ENSG00000158158	ENSG00000117222
ENSG00000168763	ENSG00000133059
ENSG00000188383	ENSG00000163545
ENSG00000279791	ENSG00000162873
ENSG00000135976	ENSG00000069275
ENSG00000277701	ENSG00000117280
ENSG00000228486	ENSG00000198049
ENSG00000168658	ENSG00000162897
ENSG00000040933	ENSG00000182795
ENSG00000135951	ENSG00000123836
ENSG00000115514	ENSG00000180667
ENSG00000158417	ENSG00000174059
ENSG00000115539	ENSG00000076356
ENSG00000204634	ENSG00000261453
ENSG00000281162	ENSG00000227887
ENSG00000115590	ENSG00000162757
ENSG00000115598	ENSG00000228110
ENSG00000115602	ENSG00000224668
ENSG00000115604	ENSG00000170385
ENSG00000115607	ENSG00000143493
ENSG00000180251	ENSG00000065600
ENSG00000213301	ENSG00000260805
ENSG00000198914	ENSG00000237980
ENSG00000135972	ENSG00000117697
ENSG00000135973	ENSG00000235182
ENSG00000235319	ENSG00000198468
ENSG00000135974	ENSG00000174606
ENSG00000071051	ENSG00000230461
ENSG00000240935	ENSG00000281664
ENSG00000254126	ENSG00000272167
ENSG00000196862	ENSG00000152104
ENSG00000115665	ENSG00000202498
ENSG00000135968	ENSG00000042781
ENSG00000153201	ENSG00000196482
ENSG00000198142	ENSG00000092978
ENSG00000015568	ENSG00000228247
ENSG00000256977	ENSG00000225561
ENSG00000186148	ENSG00000228063
ENSG00000240069	ENSG00000215817
ENSG00000204588	ENSG00000196660
ENSG00000235721	ENSG00000162813
ENSG00000261760	ENSG00000232883
ENSG00000153208	ENSG00000272823
ENSG00000144152	ENSG00000234754
ENSG00000188177	ENSG00000227585
ENSG00000114999	ENSG00000143507
ENSG00000125630	ENSG00000232679
ENSG00000144136	ENSG00000227613
ENSG00000280228	ENSG00000226643
ENSG00000180152	ENSG00000276997
ENSG00000227368	ENSG00000143512
ENSG00000236124	ENSG00000229399
ENSG00000136688	ENSG00000186063
ENSG00000201805	ENSG00000187554
ENSG00000136689	ENSG00000143502
ENSG00000125637	ENSG00000143514
ENSG00000189223	ENSG00000232628
ENSG00000125618	ENSG00000162923
ENSG00000272563	ENSG00000234247
ENSG00000146556	ENSG00000234476
ENSG00000144158	ENSG00000154380
ENSG00000115091	ENSG00000243709
ENSG00000234199	ENSG00000143751
ENSG00000236255	ENSG00000234478
ENSG00000125631	ENSG00000182827
ENSG00000235066	ENSG00000183814
ENSG00000125629	ENSG00000143799
ENSG00000115107	ENSG00000143772
ENSG00000080293	ENSG00000143776
ENSG00000144120	ENSG00000232864
ENSG00000088179	ENSG00000215812
ENSG00000163083	ENSG00000143816
ENSG00000074047	ENSG00000143793
ENSG00000236859	ENSG00000162910
ENSG00000136732	ENSG00000154370
ENSG00000226789	ENSG00000162931
ENSG00000236682	ENSG00000181218
ENSG00000163166	ENSG00000282111
ENSG00000136709	ENSG00000236975
ENSG00000136731	ENSG00000177788
ENSG00000237574	ENSG00000154429
ENSG00000222014	ENSG00000135776
ENSG00000231147	ENSG00000135801
ENSG00000231954	ENSG00000225984
ENSG00000236211	ENSG00000227043
ENSG00000232990	ENSG00000177614
ENSG00000249997	ENSG00000232964
ENSG00000230548	ENSG00000135744
ENSG00000233550	ENSG00000119280
ENSG00000226915	ENSG00000283799
ENSG00000136718	ENSG00000182118
ENSG00000072135	ENSG00000116903
ENSG00000222038	ENSG00000135766
ENSG00000240253	ENSG00000236372
ENSG00000136002	ENSG00000135749
ENSG00000115762	ENSG00000228044
ENSG00000284604	ENSG00000201638
ENSG00000233087	ENSG00000280587
ENSG00000227275	ENSG00000054267
ENSG00000075886	ENSG00000231199
ENSG00000152117	ENSG00000226663
ENSG00000224559	ENSG00000168243
ENSG00000197927	ENSG00000077585
ENSG00000230992	ENSG00000116996
ENSG00000183840	ENSG00000283166
ENSG00000150551	ENSG00000283377
ENSG00000176771	ENSG00000232154
ENSG00000152127	ENSG00000215808
ENSG00000082258	ENSG00000180875
ENSG00000115839	ENSG00000223963
ENSG00000229568	ENSG00000182901
ENSG00000144229	ENSG00000091483
ENSG00000144228	ENSG00000197769
ENSG00000237772	ENSG00000180287
ENSG00000229781	ENSG00000212230
ENSG00000075884	ENSG00000228939
ENSG00000226674	ENSG00000153187
ENSG00000286225	ENSG00000223353
ENSG00000121989	ENSG00000185420
ENSG00000204406	ENSG00000153207
ENSG00000135999	ENSG00000135747
ENSG00000187123	ENSG00000188295
ENSG00000080345	ENSG00000221953
ENSG00000162989	ENSG00000196418
ENSG00000283436	ENSG00000215795
ENSG00000136542	ENSG00000227671
ENSG00000007001	ENSG00000162714
ENSG00000144283	ENSG00000177535
ENSG00000188668	ENSG00000169224
ENSG00000115183	ENSG00000196242
ENSG00000123636	ENSG00000284824
ENSG00000136560	ENSG00000221888
ENSG00000225813	ENSG00000230576
ENSG00000251621	ENSG00000197591
ENSG00000136535	ENSG00000177212
ENSG00000144290	ENSG00000177201
ENSG00000115271	ENSG00000177186
ENSG00000236283	ENSG00000279301
ENSG00000136531	ENSG00000242529
ENSG00000178662	ENSG00000259823
ENSG00000229195	ENSG00000229663
ENSG00000144285	ENSG00000175137
ENSG00000169432	ENSG00000236856
ENSG00000163092	ENSG00000233633
ENSG00000163072	ENSG00000115705
ENSG00000138398	ENSG00000186487
ENSG00000144362	ENSG00000171853
ENSG00000138385	ENSG00000235078
ENSG00000138382	ENSG00000234171
ENSG00000204335	ENSG00000118004
ENSG00000128683	ENSG00000151360
ENSG00000115806	ENSG00000176887
ENSG00000228507	ENSG00000232044
ENSG00000077380	ENSG00000134321
ENSG00000115840	ENSG00000272002
ENSG00000236651	ENSG00000229727
ENSG00000091409	ENSG00000285591
ENSG00000091436	ENSG00000115738
ENSG00000217236	ENSG00000261104
ENSG00000144306	ENSG00000115750
ENSG00000138435	ENSG00000269973
ENSG00000237798	ENSG00000172059
ENSG00000154518	ENSG00000171848
ENSG00000128714	ENSG00000257135
ENSG00000170178	ENSG00000243819
ENSG00000128713	ENSG00000277446
ENSG00000175879	ENSG00000150873
ENSG00000128645	ENSG00000224177
ENSG00000224577	ENSG00000285569
ENSG00000279205	ENSG00000196208
ENSG00000170144	ENSG00000207183
ENSG00000196659	ENSG00000261117
ENSG00000018510	ENSG00000071575
ENSG00000155636	ENSG00000162981
ENSG00000204311	ENSG00000079785
ENSG00000155657	ENSG00000134323
ENSG00000237298	ENSG00000226041
ENSG00000271401	ENSG00000228876
ENSG00000279559	ENSG00000237633
ENSG00000234663	ENSG00000163032
ENSG00000138434	ENSG00000163029
ENSG00000150722	ENSG00000170745
ENSG00000077232	ENSG00000228784
ENSG00000162999	ENSG00000143878
ENSG00000170396	ENSG00000143869
ENSG00000188738	ENSG00000280390
ENSG00000065548	ENSG00000218819
ENSG00000144369	ENSG00000233005
ENSG00000231689	ENSG00000228538
ENSG00000144366	ENSG00000234207
ENSG00000115368	ENSG00000173960
ENSG00000138381	ENSG00000205639
ENSG00000128694	ENSG00000119782
ENSG00000064933	ENSG00000219626
ENSG00000187699	ENSG00000276087
ENSG00000151690	ENSG00000186453
ENSG00000233654	ENSG00000084676
ENSG00000138386	ENSG00000207069
ENSG00000228509	ENSG00000217643
ENSG00000173559	ENSG00000143970
ENSG00000260142	ENSG00000214465
ENSG00000225394	ENSG00000157833
ENSG00000224099	ENSG00000138018
ENSG00000144395	ENSG00000157856
ENSG00000065413	ENSG00000173557
ENSG00000152430	ENSG00000171303
ENSG00000222017	ENSG00000115163
ENSG00000115896	ENSG00000157851
ENSG00000119042	ENSG00000119777
ENSG00000225953	ENSG00000084693
ENSG00000196141	ENSG00000229122
ENSG00000138356	ENSG00000143994
ENSG00000196290	ENSG00000138074
ENSG00000155744	ENSG00000115207
ENSG00000003402	ENSG00000234072
ENSG00000235579	ENSG00000115234
ENSG00000064012	ENSG00000084734
ENSG00000138395	ENSG00000221843
ENSG00000155760	ENSG00000243943
ENSG00000182329	ENSG00000176714
ENSG00000055044	ENSG00000198522
ENSG00000264275	ENSG00000163798
ENSG00000204217	ENSG00000243147
ENSG00000138439	ENSG00000075426
ENSG00000138380	ENSG00000163803
ENSG00000138443	ENSG00000163811
ENSG00000178562	ENSG00000189350
ENSG00000116117	ENSG00000179270
ENSG00000114933	ENSG00000115295
ENSG00000204186	ENSG00000119801
ENSG00000114948	ENSG00000213626
ENSG00000235118	ENSG00000235997
ENSG00000118246	ENSG00000013016
ENSG00000144410	ENSG00000228563
ENSG00000277590	ENSG00000021574
ENSG00000118260	ENSG00000115760
ENSG00000224137	ENSG00000152689
ENSG00000115020	ENSG00000228262
ENSG00000279317	ENSG00000226994
ENSG00000021826	ENSG00000150938
ENSG00000144451	ENSG00000205221
ENSG00000174453	ENSG00000152133
ENSG00000144452	ENSG00000115816
ENSG00000225166	ENSG00000003509
ENSG00000227981	ENSG00000115828
ENSG00000235770	ENSG00000115841
ENSG00000163449	ENSG00000232973
ENSG00000138375	ENSG00000138061
ENSG00000197756	ENSG00000143891
ENSG00000115457	ENSG00000152147
ENSG00000224414	ENSG00000227238
ENSG00000188282	ENSG00000214694
ENSG00000179921	ENSG00000231312
ENSG00000127838	ENSG00000152154
ENSG00000230580	ENSG00000227028
ENSG00000158428	ENSG00000183023
ENSG00000018280	ENSG00000237442
ENSG00000273361	ENSG00000236090
ENSG00000127831	ENSG00000214691
ENSG00000144580	ENSG00000143924
ENSG00000115556	ENSG00000236913
ENSG00000074582	ENSG00000057935
ENSG00000171450	ENSG00000252804
ENSG00000144567	ENSG00000152527
ENSG00000163516	ENSG00000138032
ENSG00000115661	ENSG00000138079
ENSG00000127824	ENSG00000138078
ENSG00000135924	ENSG00000138083
ENSG00000229525	ENSG00000225156
ENSG00000286095	ENSG00000187600
ENSG00000144591	ENSG00000119729
ENSG00000072182	ENSG00000279254
ENSG00000144589	ENSG00000171150
ENSG00000114923	ENSG00000068724
ENSG00000272944	ENSG00000226087
ENSG00000233868	ENSG00000095002
ENSG00000152049	ENSG00000224058
ENSG00000231189	ENSG00000116062
ENSG00000235610	ENSG00000235369
ENSG00000144460	ENSG00000224443
ENSG00000144468	ENSG00000068781
ENSG00000212391	ENSG00000285548
ENSG00000225963	ENSG00000179915
ENSG00000079263	ENSG00000225444
ENSG00000067066	ENSG00000232668
ENSG00000173692	ENSG00000115239
ENSG00000135931	ENSG00000170634
ENSG00000231494	ENSG00000177994
ENSG00000187514	ENSG00000115306
ENSG00000277986	ENSG00000214595
ENSG00000260622	ENSG00000162994
ENSG00000144535	ENSG00000162997
ENSG00000251485	ENSG00000115355
ENSG00000224516	ENSG00000163001
ENSG00000163283	ENSG00000272606
ENSG00000196811	ENSG00000207548
ENSG00000135930	ENSG00000055813
ENSG00000199781	ENSG00000028116
ENSG00000168918	ENSG00000285673
ENSG00000077044	ENSG00000233723
ENSG00000242366	ENSG00000222030
ENSG00000167165	ENSG00000162924
ENSG00000227802	ENSG00000162928
ENSG00000185038	ENSG00000162929
ENSG00000130147	ENSG00000173209
ENSG00000157985	ENSG00000206973
ENSG00000144476	ENSG00000277498
ENSG00000222449	ENSG00000229839
ENSG00000124839	ENSG00000170340
ENSG00000124831	ENSG00000115504
ENSG00000177483	ENSG00000169764
ENSG00000184182	ENSG00000225889
ENSG00000132330	ENSG00000237217
ENSG00000144488	ENSG00000119862
ENSG00000132326	ENSG00000119844
ENSG00000232306	ENSG00000226756
ENSG00000204104	ENSG00000179833
ENSG00000065802	ENSG00000115902
ENSG00000233608	ENSG00000204929
ENSG00000196758	ENSG00000214533
ENSG00000220256	ENSG00000143995
ENSG00000142327	ENSG00000232046
ENSG00000178623	ENSG00000230525
ENSG00000219159	ENSG00000235885
ENSG00000226321	ENSG00000143971
ENSG00000233392	ENSG00000286002
ENSG00000115685	ENSG00000169621
ENSG00000146205	ENSG00000169618
ENSG00000224232	ENSG00000163219
ENSG00000176720	ENSG00000169605
ENSG00000273113	ENSG00000169604
ENSG00000168395	ENSG00000196975
ENSG00000235351	ENSG00000115977
ENSG00000180902	ENSG00000087338
ENSG00000151353	ENSG00000124380
ENSG00000272342	ENSG00000116005
ENSG00000130508	ENSG00000116039
ENSG00000234929	ENSG00000144031
ENSG00000242282	ENSG00000205847
ENSG00000255767	ENSG00000234896
ENSG00000237401	ENSG00000124357
ENSG00000224128	ENSG00000124383
ENSG00000236172	ENSG00000075292
ENSG00000205837	ENSG00000116096
ENSG00000228203	ENSG00000135638
ENSG00000223884	ENSG00000135624
ENSG00000223145	ENSG00000116127
ENSG00000235665	ENSG00000163016
ENSG00000236790	ENSG00000187833
ENSG00000236008	ENSG00000124356
ENSG00000235092	ENSG00000187605
ENSG00000134313	ENSG00000257800
ENSG00000143797	ENSG00000217702
ENSG00000230886	ENSG00000225439
ENSG00000119185	ENSG00000204843
ENSG00000243491	ENSG00000115274
ENSG00000260077	ENSG00000239779
ENSG00000205795	ENSG00000115282
ENSG00000285872	ENSG00000257702
ENSG00000145063	ENSG00000115325
ENSG00000134318	ENSG00000159399
ENSG00000227718	ENSG00000204792
ENSG00000228876	ENSG00000230836
ENSG00000237633	ENSG00000115350
ENSG00000197872	ENSG00000115353
ENSG00000214842	ENSG00000231172
ENSG00000240857	ENSG00000286045
ENSG00000185013	ENSG00000270996
ENSG00000236204	ENSG00000066032
ENSG00000183891	ENSG00000225045
ENSG00000115884	ENSG00000168129
ENSG00000118960	ENSG00000228272
ENSG00000118961	ENSG00000115423
ENSG00000261012	ENSG00000213399
ENSG00000280390	ENSG00000246575
ENSG00000228538	ENSG00000118640
ENSG00000235497	ENSG00000115523
ENSG00000119778	ENSG00000168874
ENSG00000163026	ENSG00000232504
ENSG00000119772	ENSG00000273080
ENSG00000143970	ENSG00000132313
ENSG00000084731	ENSG00000115548
ENSG00000138018	ENSG00000228363
ENSG00000115155	ENSG00000153561
ENSG00000084693	ENSG00000187627
ENSG00000138028	ENSG00000183281
ENSG00000115211	ENSG00000222041
ENSG00000115234	ENSG00000115593
ENSG00000163795	ENSG00000172071
ENSG00000115241	ENSG00000234028
ENSG00000213453	ENSG00000230006
ENSG00000176714	ENSG00000253191
ENSG00000119760	ENSG00000253765
ENSG00000205334	ENSG00000211626
ENSG00000171174	ENSG00000281904
ENSG00000158019	ENSG00000227497
ENSG00000229951	ENSG00000259916
ENSG00000226833	ENSG00000275111
ENSG00000171103	ENSG00000233757
ENSG00000179270	ENSG00000155066
ENSG00000229224	ENSG00000115041
ENSG00000233862	ENSG00000248821
ENSG00000285984	ENSG00000226185
ENSG00000237007	ENSG00000229689
ENSG00000091106	ENSG00000231584
ENSG00000119812	ENSG00000186281
ENSG00000171055	ENSG00000204685
ENSG00000115816	ENSG00000144021
ENSG00000115825	ENSG00000198885
ENSG00000163171	ENSG00000158158
ENSG00000119787	ENSG00000168763
ENSG00000231367	ENSG00000230343
ENSG00000143889	ENSG00000135976
ENSG00000163214	ENSG00000277701
ENSG00000115904	ENSG00000228970
ENSG00000205111	ENSG00000228486
ENSG00000138050	ENSG00000168658
ENSG00000205086	ENSG00000144191
ENSG00000115944	ENSG00000115446
ENSG00000171126	ENSG00000135951
ENSG00000232526	ENSG00000144182
ENSG00000232202	ENSG00000115514
ENSG00000152518	ENSG00000158417
ENSG00000115970	ENSG00000144218
ENSG00000152527	ENSG00000115539
ENSG00000138075	ENSG00000071082
ENSG00000273106	ENSG00000204634
ENSG00000138078	ENSG00000286047
ENSG00000170577	ENSG00000071054
ENSG00000231156	ENSG00000281162
ENSG00000205054	ENSG00000115590
ENSG00000068784	ENSG00000115594
ENSG00000250565	ENSG00000115598
ENSG00000180398	ENSG00000115602
ENSG00000239605	ENSG00000115604
ENSG00000143933	ENSG00000115607
ENSG00000230773	ENSG00000180251
ENSG00000282890	ENSG00000115616
ENSG00000179915	ENSG00000170417
ENSG00000207456	ENSG00000232597
ENSG00000119737	ENSG00000235597
ENSG00000085760	ENSG00000234781
ENSG00000275052	ENSG00000213301
ENSG00000138035	ENSG00000198914
ENSG00000233251	ENSG00000135972
ENSG00000228590	ENSG00000135973
ENSG00000119866	ENSG00000135974
ENSG00000162927	ENSG00000071051
ENSG00000212978	ENSG00000213295
ENSG00000213486	ENSG00000240935
ENSG00000170264	ENSG00000231505
ENSG00000186889	ENSG00000224568
ENSG00000226622	ENSG00000232991
ENSG00000143951	ENSG00000196862
ENSG00000143952	ENSG00000115665
ENSG00000228079	ENSG00000227597
ENSG00000197329	ENSG00000237223
ENSG00000225889	ENSG00000198075
ENSG00000260101	ENSG00000135968
ENSG00000226756	ENSG00000153201
ENSG00000234572	ENSG00000163006
ENSG00000138069	ENSG00000198142
ENSG00000273763	ENSG00000015568
ENSG00000198369	ENSG00000186148
ENSG00000226819	ENSG00000240069
ENSG00000232046	ENSG00000204588
ENSG00000243667	ENSG00000153093
ENSG00000183607	ENSG00000228615
ENSG00000196975	ENSG00000144152
ENSG00000244617	ENSG00000278962
ENSG00000169564	ENSG00000188177
[truncated: 16,064 more rows]
