# Supplementary material for: Comprehensive analysis of the transcriptome‐wide m6A methylome in invasive malignant pleomorphic adenoma
Source: Cancer Cell Int. 2021 Mar 2;21:142. doi: 10.1186/s12935-021-01839-6 (PMC7923655; doi:10.1186/s12935-021-01839-6)
Supplement: Supplementary file 5 — Additional file 5. Table S5. The enriched GO terms of the hyper-methylated genes. [file 12935_2021_1839_MOESM5_ESM.xlsx]

## Sheet: Sheet1
GO_term	Percent	Function	Count
regulation of transcription by RNA polymerase II	90.9091	Biological Process	13
regulation of transcription, DNA-templated	76.9231	Biological Process	11
ion transport	62.9371	Biological Process	9
negative regulation of transcription, DNA-templated	62.9371	Biological Process	9
transmembrane transport	62.9371	Biological Process	9
positive regulation of transcription by RNA polymerase II	62.9371	Biological Process	9
cell differentiation	55.9441	Biological Process	8
negative regulation of transcription by RNA polymerase II	55.9441	Biological Process	8
signal transduction	55.9441	Biological Process	8
immune system process	48.951	Biological Process	7
viral process	41.958	Biological Process	6
protein phosphorylation	34.965	Biological Process	5
positive regulation of transcription, DNA-templated	34.965	Biological Process	5
phosphorylation	34.965	Biological Process	5
neutrophil degranulation	34.965	Biological Process	5
positive regulation of GTPase activity	34.965	Biological Process	5
positive regulation of gene expression	34.965	Biological Process	5
intracellular signal transduction	34.965	Biological Process	5
negative regulation of apoptotic process	27.972	Biological Process	4
cellular calcium ion homeostasis	27.972	Biological Process	4
lipid metabolic process	27.972	Biological Process	4
protein ubiquitination	27.972	Biological Process	4
heart development	27.972	Biological Process	4
cell cycle	27.972	Biological Process	4
cation transport	27.972	Biological Process	4
chemical synaptic transmission	27.972	Biological Process	4
ion transmembrane transport	27.972	Biological Process	4
mRNA export from nucleus	27.972	Biological Process	4
multicellular organism development	27.972	Biological Process	4
G protein-coupled receptor signaling pathway	27.972	Biological Process	4
innate immune response	27.972	Biological Process	4
cellular response to insulin stimulus	27.972	Biological Process	4
translation	27.972	Biological Process	4
cell adhesion	27.972	Biological Process	4
mRNA splicing, via spliceosome	27.972	Biological Process	4
protein localization to plasma membrane	20.979	Biological Process	3
cell division	20.979	Biological Process	3
mRNA processing	20.979	Biological Process	3
small GTPase mediated signal transduction	20.979	Biological Process	3
cell migration	20.979	Biological Process	3
response to stimulus	20.979	Biological Process	3
calcium ion transmembrane transport	20.979	Biological Process	3
nervous system development	20.979	Biological Process	3
sodium ion transmembrane transport	20.979	Biological Process	3
cell death	20.979	Biological Process	3
proteolysis	20.979	Biological Process	3
regulation of immune response	20.979	Biological Process	3
mRNA 3'-end processing	20.979	Biological Process	3
response to hypoxia	20.979	Biological Process	3
positive regulation of apoptotic process	20.979	Biological Process	3
immune response	20.979	Biological Process	3
protein transport	20.979	Biological Process	3
adaptive immune response	20.979	Biological Process	3
exocytosis	20.979	Biological Process	3
actin cytoskeleton organization	20.979	Biological Process	3
ubiquitin-dependent protein catabolic process	20.979	Biological Process	3
defense response to virus	20.979	Biological Process	3
regulation of ion transmembrane transport	20.979	Biological Process	3
regulation of gene expression	20.979	Biological Process	3
cellular response to DNA damage stimulus	20.979	Biological Process	3
cell surface receptor signaling pathway	20.979	Biological Process	3
oxidation-reduction process	20.979	Biological Process	3
potassium ion transmembrane transport	20.979	Biological Process	3
regulation of membrane potential	20.979	Biological Process	3
cellular response to mechanical stimulus	20.979	Biological Process	3
homophilic cell adhesion via plasma membrane adhesion molecules	20.979	Biological Process	3
calcium ion transport	20.979	Biological Process	3
protein homooligomerization	13.986	Biological Process	2
chromatin remodeling	13.986	Biological Process	2
antigen processing and presentation of exogenous peptide antigen via MHC class I, TAP-dependent	13.986	Biological Process	2
neuromuscular synaptic transmission	13.986	Biological Process	2
sodium ion transport	13.986	Biological Process	2
transcription initiation from RNA polymerase II promoter	13.986	Biological Process	2
RNA export from nucleus	13.986	Biological Process	2
regulation of growth	13.986	Biological Process	2
cellular response to interferon-gamma	13.986	Biological Process	2
ATP transport	13.986	Biological Process	2
heterophilic cell-cell adhesion via plasma membrane cell adhesion molecules	13.986	Biological Process	2
visual perception	13.986	Biological Process	2
cell projection organization	13.986	Biological Process	2
cilium assembly	13.986	Biological Process	2
adenylate cyclase-activating G protein-coupled receptor signaling pathway	13.986	Biological Process	2
cytoskeleton organization	13.986	Biological Process	2
positive regulation of actin nucleation	13.986	Biological Process	2
positive regulation of nucleic acid-templated transcription	13.986	Biological Process	2
G2/M transition of mitotic cell cycle	13.986	Biological Process	2
oligodendrocyte differentiation	13.986	Biological Process	2
regulation of intracellular pH	13.986	Biological Process	2
proton transmembrane transport	13.986	Biological Process	2
spinal cord motor neuron differentiation	13.986	Biological Process	2
focal adhesion assembly	13.986	Biological Process	2
peptidyl-threonine phosphorylation	13.986	Biological Process	2
neural tube development	13.986	Biological Process	2
canonical Wnt signaling pathway	13.986	Biological Process	2
positive regulation of excitatory postsynaptic potential	13.986	Biological Process	2
protein localization	13.986	Biological Process	2
transcription by RNA polymerase II	13.986	Biological Process	2
embryonic digit morphogenesis	13.986	Biological Process	2
response to amyloid-beta	13.986	Biological Process	2
RNA splicing	13.986	Biological Process	2
axonogenesis	13.986	Biological Process	2
regulation of mitochondrial membrane permeability	13.986	Biological Process	2
regulation of autophagy	13.986	Biological Process	2
microtubule cytoskeleton organization	13.986	Biological Process	2
limb morphogenesis	13.986	Biological Process	2
inflammatory response	13.986	Biological Process	2
tRNA aminoacylation for protein translation	13.986	Biological Process	2
protein autophosphorylation	13.986	Biological Process	2
fatty acid metabolic process	13.986	Biological Process	2
cell population proliferation	13.986	Biological Process	2
smoothened signaling pathway	13.986	Biological Process	2
proteasome-mediated ubiquitin-dependent protein catabolic process	13.986	Biological Process	2
positive regulation of protein localization to plasma membrane	13.986	Biological Process	2
spermatogenesis	13.986	Biological Process	2
positive regulation of actin filament polymerization	13.986	Biological Process	2
ventricular septum development	13.986	Biological Process	2
insulin receptor signaling pathway	13.986	Biological Process	2
skeletal system morphogenesis	13.986	Biological Process	2
cholesterol metabolic process	13.986	Biological Process	2
potassium ion transport	13.986	Biological Process	2
multicellular organism growth	13.986	Biological Process	2
positive regulation of vascular associated smooth muscle cell migration	13.986	Biological Process	2
tRNA processing	13.986	Biological Process	2
receptor-mediated endocytosis	13.986	Biological Process	2
chromatin organization	13.986	Biological Process	2
in utero embryonic development	13.986	Biological Process	2
peptidyl-serine phosphorylation	13.986	Biological Process	2
short-term memory	13.986	Biological Process	2
positive regulation of calcineurin-NFAT signaling cascade	13.986	Biological Process	2
cell chemotaxis	13.986	Biological Process	2
glucose homeostasis	13.986	Biological Process	2
positive regulation of cell population proliferation	13.986	Biological Process	2
actin filament organization	13.986	Biological Process	2
negative regulation of fat cell differentiation	13.986	Biological Process	2
MAPK cascade	13.986	Biological Process	2
positive regulation of synapse assembly	13.986	Biological Process	2
protein monoubiquitination	13.986	Biological Process	2
cognition	13.986	Biological Process	2
steroid metabolic process	13.986	Biological Process	2
positive regulation of angiogenesis	13.986	Biological Process	2
metabolic process	13.986	Biological Process	2
positive regulation of T cell differentiation in thymus	13.986	Biological Process	2
cellular response to hypoxia	13.986	Biological Process	2
cellular response to calcium ion	13.986	Biological Process	2
regulation of G2/M transition of mitotic cell cycle	13.986	Biological Process	2
calcium ion-regulated exocytosis of neurotransmitter	13.986	Biological Process	2
calcium-ion regulated exocytosis	13.986	Biological Process	2
negative regulation of neuron apoptotic process	13.986	Biological Process	2
positive regulation of Notch signaling pathway	13.986	Biological Process	2
CENP-A containing nucleosome assembly	13.986	Biological Process	2
cellular response to organic cyclic compound	13.986	Biological Process	2
regulation of smoothened signaling pathway	13.986	Biological Process	2
response to bacterium	13.986	Biological Process	2
calcium-mediated signaling	13.986	Biological Process	2
protein K63-linked ubiquitination	13.986	Biological Process	2
retrograde transport, endosome to Golgi	13.986	Biological Process	2
negative regulation of type I interferon production	13.986	Biological Process	2
nervous system process	13.986	Biological Process	2
ciliary basal body-plasma membrane docking	13.986	Biological Process	2
Notch signaling pathway	13.986	Biological Process	2
negative regulation of cold-induced thermogenesis	13.986	Biological Process	2
neuromuscular process	13.986	Biological Process	2
negative regulation of transforming growth factor beta receptor signaling pathway	13.986	Biological Process	2
positive regulation of intracellular signal transduction	13.986	Biological Process	2
positive regulation of cytosolic calcium ion concentration	13.986	Biological Process	2
apoptotic process	13.986	Biological Process	2
DNA repair	13.986	Biological Process	2
regulation of pH	13.986	Biological Process	2
mitochondrial translational termination	13.986	Biological Process	2
somite rostral/caudal axis specification	6.99301	Biological Process	1
amyloid-beta metabolic process	6.99301	Biological Process	1
dorsal/ventral neural tube patterning	6.99301	Biological Process	1
positive regulation of collateral sprouting	6.99301	Biological Process	1
regulation of gene silencing by miRNA	6.99301	Biological Process	1
heart morphogenesis	6.99301	Biological Process	1
cerebellar cortex morphogenesis	6.99301	Biological Process	1
negative regulation of NF-kappaB transcription factor activity	6.99301	Biological Process	1
peptidyl-tyrosine phosphorylation	6.99301	Biological Process	1
vasculogenesis	6.99301	Biological Process	1
B cell proliferation involved in immune response	6.99301	Biological Process	1
negative regulation of phosphatase activity	6.99301	Biological Process	1
mitochondrial translational elongation	6.99301	Biological Process	1
regulation of aerobic respiration	6.99301	Biological Process	1
cellular response to brain-derived neurotrophic factor stimulus	6.99301	Biological Process	1
response to hyperoxia	6.99301	Biological Process	1
negative regulation of inflammatory response	6.99301	Biological Process	1
hindbrain development	6.99301	Biological Process	1
cation transmembrane transport	6.99301	Biological Process	1
sphingolipid metabolic process	6.99301	Biological Process	1
positive regulation of focal adhesion assembly	6.99301	Biological Process	1
mitochondrial outer membrane permeabilization	6.99301	Biological Process	1
determination of left/right symmetry	6.99301	Biological Process	1
neuron apoptotic process	6.99301	Biological Process	1
cellular response to growth factor stimulus	6.99301	Biological Process	1
positive regulation of RNA splicing	6.99301	Biological Process	1
aging	6.99301	Biological Process	1
hyaluronan catabolic process	6.99301	Biological Process	1
pattern specification process	6.99301	Biological Process	1
intraciliary transport involved in cilium assembly	6.99301	Biological Process	1
negative regulation of hormone biosynthetic process	6.99301	Biological Process	1
embryonic camera-type eye development	6.99301	Biological Process	1
type B pancreatic cell development	6.99301	Biological Process	1
negative regulation of cell growth involved in contact inhibition	6.99301	Biological Process	1
activation of MAPKK activity	6.99301	Biological Process	1
intrinsic apoptotic signaling pathway in response to hypoxia	6.99301	Biological Process	1
activation of adenylate cyclase activity	6.99301	Biological Process	1
negative regulation of cell death	6.99301	Biological Process	1
protein targeting to peroxisome	6.99301	Biological Process	1
ureteric bud invasion	6.99301	Biological Process	1
synaptic transmission, glutamatergic	6.99301	Biological Process	1
positive regulation of macroautophagy	6.99301	Biological Process	1
positive regulation of programmed cell death	6.99301	Biological Process	1
actin filament-based movement	6.99301	Biological Process	1
regulation of cell population proliferation	6.99301	Biological Process	1
mitral valve formation	6.99301	Biological Process	1
cerebral cortex development	6.99301	Biological Process	1
intermicrovillar adhesion	6.99301	Biological Process	1
synaptic transmission, cholinergic	6.99301	Biological Process	1
regulation of neurogenesis	6.99301	Biological Process	1
regulation of cardiac muscle cell membrane potential	6.99301	Biological Process	1
hepoxilin biosynthetic process	6.99301	Biological Process	1
positive regulation of calcium ion-dependent exocytosis	6.99301	Biological Process	1
atrioventricular valve morphogenesis	6.99301	Biological Process	1
rhythmic synaptic transmission	6.99301	Biological Process	1
regulation of macroautophagy	6.99301	Biological Process	1
granulocyte differentiation	6.99301	Biological Process	1
RNA processing	6.99301	Biological Process	1
olfactory learning	6.99301	Biological Process	1
response to type I interferon	6.99301	Biological Process	1
osteoblast differentiation	6.99301	Biological Process	1
maintenance of epithelial cell apical/basal polarity	6.99301	Biological Process	1
regulation of microvillus length	6.99301	Biological Process	1
spinal cord dorsal/ventral patterning	6.99301	Biological Process	1
cellular response to cold	6.99301	Biological Process	1
hydrogen sulfide biosynthetic process	6.99301	Biological Process	1
cyclooxygenase pathway	6.99301	Biological Process	1
cellular protein metabolic process	6.99301	Biological Process	1
positive regulation of natural killer cell mediated cytotoxicity	6.99301	Biological Process	1
chondrocyte differentiation	6.99301	Biological Process	1
susceptibility to natural killer cell mediated cytotoxicity	6.99301	Biological Process	1
maintenance of cell polarity	6.99301	Biological Process	1
negative regulation of viral entry into host cell	6.99301	Biological Process	1
cell redox homeostasis	6.99301	Biological Process	1
renal water homeostasis	6.99301	Biological Process	1
regulation of amyloid precursor protein catabolic process	6.99301	Biological Process	1
response to lipopolysaccharide	6.99301	Biological Process	1
regulation of alternative mRNA splicing, via spliceosome	6.99301	Biological Process	1
memory	6.99301	Biological Process	1
cellular chloride ion homeostasis	6.99301	Biological Process	1
error-free translesion synthesis	6.99301	Biological Process	1
establishment of neuroblast polarity	6.99301	Biological Process	1
histone H3-K4 methylation	6.99301	Biological Process	1
megakaryocyte development	6.99301	Biological Process	1
cysteine biosynthetic process from serine	6.99301	Biological Process	1
mRNA splice site selection	6.99301	Biological Process	1
toxin transport	6.99301	Biological Process	1
tRNA aminoacylation	6.99301	Biological Process	1
positive regulation of lipopolysaccharide-mediated signaling pathway	6.99301	Biological Process	1
defense response	6.99301	Biological Process	1
respiratory system process	6.99301	Biological Process	1
acrosome reaction	6.99301	Biological Process	1
interferon-beta production	6.99301	Biological Process	1
prostaglandin metabolic process	6.99301	Biological Process	1
methylglyoxal catabolic process to D-lactate via S-lactoyl-glutathione	6.99301	Biological Process	1
positive regulation of cardiac muscle hypertrophy	6.99301	Biological Process	1
dendritic spine organization	6.99301	Biological Process	1
neuron projection development	6.99301	Biological Process	1
regulation of cardiac muscle contraction by calcium ion signaling	6.99301	Biological Process	1
positive regulation of neurogenesis	6.99301	Biological Process	1
mitochondrial fragmentation involved in apoptotic process	6.99301	Biological Process	1
regulation of focal adhesion assembly	6.99301	Biological Process	1
response to muscle stretch	6.99301	Biological Process	1
regulation of lipid metabolic process	6.99301	Biological Process	1
actomyosin structure organization	6.99301	Biological Process	1
regulation of the force of heart contraction	6.99301	Biological Process	1
spontaneous neurotransmitter secretion	6.99301	Biological Process	1
histone modification	6.99301	Biological Process	1
regulation of insulin secretion	6.99301	Biological Process	1
negative regulation of gene expression	6.99301	Biological Process	1
neuron-neuron synaptic transmission	6.99301	Biological Process	1
cell-cell adhesion mediated by cadherin	6.99301	Biological Process	1
regulation of definitive erythrocyte differentiation	6.99301	Biological Process	1
abscission	6.99301	Biological Process	1
viral entry into host cell	6.99301	Biological Process	1
pseudouridine synthesis	6.99301	Biological Process	1
negative regulation of RIG-I signaling pathway	6.99301	Biological Process	1
protein biotinylation	6.99301	Biological Process	1
endocytosis	6.99301	Biological Process	1
mRNA cis splicing, via spliceosome	6.99301	Biological Process	1
ventricular septum morphogenesis	6.99301	Biological Process	1
positive regulation of cell-cell adhesion mediated by integrin	6.99301	Biological Process	1
SNARE complex assembly	6.99301	Biological Process	1
regulation of mitochondrion organization	6.99301	Biological Process	1
modulation of excitatory postsynaptic potential	6.99301	Biological Process	1
positive regulation of organelle organization	6.99301	Biological Process	1
positive regulation of insulin secretion	6.99301	Biological Process	1
neural tube patterning	6.99301	Biological Process	1
ESCRT III complex disassembly	6.99301	Biological Process	1
regulation of neuron death	6.99301	Biological Process	1
positive regulation of protein localization to kinetochore	6.99301	Biological Process	1
intraciliary retrograde transport	6.99301	Biological Process	1
phenylalanyl-tRNA aminoacylation	6.99301	Biological Process	1
cellular response to epinephrine stimulus	6.99301	Biological Process	1
regulation of cellular response to heat	6.99301	Biological Process	1
positive regulation of protein metabolic process	6.99301	Biological Process	1
positive regulation of dendrite morphogenesis	6.99301	Biological Process	1
hindlimb morphogenesis	6.99301	Biological Process	1
cerebellar molecular layer development	6.99301	Biological Process	1
positive regulation of pseudopodium assembly	6.99301	Biological Process	1
cellular response to oxidative stress	6.99301	Biological Process	1
floor plate formation	6.99301	Biological Process	1
synapse organization	6.99301	Biological Process	1
ADP transport	6.99301	Biological Process	1
multivesicular body assembly	6.99301	Biological Process	1
negative regulation of endothelial cell apoptotic process	6.99301	Biological Process	1
smoothened signaling pathway involved in dorsal/ventral neural tube patterning	6.99301	Biological Process	1
activation of JUN kinase activity	6.99301	Biological Process	1
Golgi organization	6.99301	Biological Process	1
negative regulation of cell growth	6.99301	Biological Process	1
negative regulation of phosphoprotein phosphatase activity	6.99301	Biological Process	1
developmental growth	6.99301	Biological Process	1
mitochondrial tRNA pseudouridine synthesis	6.99301	Biological Process	1
tRNA export from nucleus	6.99301	Biological Process	1
lipid catabolic process	6.99301	Biological Process	1
recognition of apoptotic cell	6.99301	Biological Process	1
positive regulation of natural killer cell mediated cytotoxicity directed against tumor cell target	6.99301	Biological Process	1
protein lipidation	6.99301	Biological Process	1
nucleosome assembly	6.99301	Biological Process	1
long-term synaptic depression	6.99301	Biological Process	1
osteoclast development	6.99301	Biological Process	1
mitochondrion morphogenesis	6.99301	Biological Process	1
artery development	6.99301	Biological Process	1
stem cell population maintenance	6.99301	Biological Process	1
acetylcholine receptor signaling pathway	6.99301	Biological Process	1
transmission of nerve impulse	6.99301	Biological Process	1
megakaryocyte differentiation	6.99301	Biological Process	1
positive regulation of insulin receptor signaling pathway	6.99301	Biological Process	1
regulation of phosphatidylinositol 3-kinase signaling	6.99301	Biological Process	1
protein autoubiquitination	6.99301	Biological Process	1
sterol biosynthetic process	6.99301	Biological Process	1
neural fold bending	6.99301	Biological Process	1
sprouting angiogenesis	6.99301	Biological Process	1
negative regulation of non-canonical Wnt signaling pathway	6.99301	Biological Process	1
Fc-epsilon receptor signaling pathway	6.99301	Biological Process	1
response to toxic substance	6.99301	Biological Process	1
pituitary gland development	6.99301	Biological Process	1
cholesterol biosynthetic process	6.99301	Biological Process	1
regulation of cytoskeleton organization	6.99301	Biological Process	1
binding of sperm to zona pellucida	6.99301	Biological Process	1
long-term synaptic potentiation	6.99301	Biological Process	1
anatomical structure morphogenesis	6.99301	Biological Process	1
regulation of calcium ion-dependent exocytosis	6.99301	Biological Process	1
positive regulation of interferon-gamma biosynthetic process	6.99301	Biological Process	1
translational termination	6.99301	Biological Process	1
Golgi vesicle transport	6.99301	Biological Process	1
methylation	6.99301	Biological Process	1
response to acidic pH	6.99301	Biological Process	1
Rho protein signal transduction	6.99301	Biological Process	1
cardiac muscle cell differentiation	6.99301	Biological Process	1
bone resorption	6.99301	Biological Process	1
regulation of presynaptic cytosolic calcium ion concentration	6.99301	Biological Process	1
G protein-coupled receptor signaling pathway, coupled to cyclic nucleotide second messenger	6.99301	Biological Process	1
chemotaxis	6.99301	Biological Process	1
aorta morphogenesis	6.99301	Biological Process	1
neural tube closure	6.99301	Biological Process	1
anatomical structure development	6.99301	Biological Process	1
protein import into peroxisome matrix	6.99301	Biological Process	1
embryonic organ development	6.99301	Biological Process	1
cytoplasm protein quality control by the ubiquitin-proteasome system	6.99301	Biological Process	1
triglyceride catabolic process	6.99301	Biological Process	1
gamma-aminobutyric acid secretion	6.99301	Biological Process	1
susceptibility to T cell mediated cytotoxicity	6.99301	Biological Process	1
protein-containing complex assembly	6.99301	Biological Process	1
cytoskeleton-dependent cytokinesis	6.99301	Biological Process	1
excitatory postsynaptic potential	6.99301	Biological Process	1
positive regulation of the force of heart contraction	6.99301	Biological Process	1
reactive oxygen species metabolic process	6.99301	Biological Process	1
regulation of cholesterol biosynthetic process	6.99301	Biological Process	1
cardiac muscle cell apoptotic process	6.99301	Biological Process	1
negative regulation of cardiac muscle cell apoptotic process	6.99301	Biological Process	1
gamma-aminobutyric acid signaling pathway	6.99301	Biological Process	1
regulation of neurotransmitter secretion	6.99301	Biological Process	1
adherens junction organization	6.99301	Biological Process	1
release of sequestered calcium ion into cytosol	6.99301	Biological Process	1
membrane protein ectodomain proteolysis	6.99301	Biological Process	1
establishment of skin barrier	6.99301	Biological Process	1
histone acetylation	6.99301	Biological Process	1
positive regulation of JNK cascade	6.99301	Biological Process	1
positive regulation of synapse maturation	6.99301	Biological Process	1
positive regulation of MHC class I biosynthetic process	6.99301	Biological Process	1
cerebellar Purkinje cell differentiation	6.99301	Biological Process	1
cellular response to electrical stimulus	6.99301	Biological Process	1
regulation of sulfur amino acid metabolic process	6.99301	Biological Process	1
response to oxidative stress	6.99301	Biological Process	1
transcription, DNA-templated	6.99301	Biological Process	1
homocysteine metabolic process	6.99301	Biological Process	1
protein complex oligomerization	6.99301	Biological Process	1
positive regulation of vascular endothelial cell proliferation	6.99301	Biological Process	1
positive regulation of sprouting angiogenesis	6.99301	Biological Process	1
embryonic hemopoiesis	6.99301	Biological Process	1
negative regulation of TOR signaling	6.99301	Biological Process	1
endoplasmic reticulum to Golgi vesicle-mediated transport	6.99301	Biological Process	1
tricuspid valve formation	6.99301	Biological Process	1
interkinetic nuclear migration	6.99301	Biological Process	1
phosphatidylinositol phosphorylation	6.99301	Biological Process	1
negative regulation of DNA binding	6.99301	Biological Process	1
negative regulation of epidermal growth factor receptor signaling pathway	6.99301	Biological Process	1
long-chain fatty acid catabolic process	6.99301	Biological Process	1
actin cytoskeleton reorganization	6.99301	Biological Process	1
positive regulation of CoA-transferase activity	6.99301	Biological Process	1
positive regulation of peptidyl-serine phosphorylation	6.99301	Biological Process	1
head development	6.99301	Biological Process	1
notochord regression	6.99301	Biological Process	1
positive regulation of peptidyl-tyrosine phosphorylation	6.99301	Biological Process	1
mitotic G2 DNA damage checkpoint	6.99301	Biological Process	1
beta-catenin-TCF complex assembly	6.99301	Biological Process	1
cellular response to antibiotic	6.99301	Biological Process	1
peripheral nervous system development	6.99301	Biological Process	1
T cell receptor signaling pathway	6.99301	Biological Process	1
odontogenesis of dentin-containing tooth	6.99301	Biological Process	1
ubiquitin-dependent protein catabolic process via the multivesicular body sorting pathway	6.99301	Biological Process	1
histone biotinylation	6.99301	Biological Process	1
transcriptional activation by promoter-enhancer looping	6.99301	Biological Process	1
positive regulation of endothelial cell proliferation	6.99301	Biological Process	1
granzyme-mediated apoptotic signaling pathway	6.99301	Biological Process	1
regulation of stress fiber assembly	6.99301	Biological Process	1
positive regulation of viral transcription	6.99301	Biological Process	1
dendrite morphogenesis	6.99301	Biological Process	1
positive regulation of canonical Wnt signaling pathway	6.99301	Biological Process	1
blood coagulation	6.99301	Biological Process	1
termination of RNA polymerase II transcription	6.99301	Biological Process	1
catabolic process	6.99301	Biological Process	1
regulation of cell death	6.99301	Biological Process	1
positive regulation of receptor recycling	6.99301	Biological Process	1
negative regulation of chondrocyte differentiation	6.99301	Biological Process	1
vestibular nucleus development	6.99301	Biological Process	1
peptide hormone processing	6.99301	Biological Process	1
positive regulation of erythrocyte differentiation	6.99301	Biological Process	1
peroxisome organization	6.99301	Biological Process	1
regulation of signaling receptor activity	6.99301	Biological Process	1
establishment or maintenance of cell polarity	6.99301	Biological Process	1
iron-sulfur cluster assembly	6.99301	Biological Process	1
lipoxygenase pathway	6.99301	Biological Process	1
stress fiber assembly	6.99301	Biological Process	1
positive regulation of proteolysis	6.99301	Biological Process	1
sensory perception of smell	6.99301	Biological Process	1
phagosome acidification	6.99301	Biological Process	1
positive regulation of vesicle fusion	6.99301	Biological Process	1
cardiac muscle tissue development	6.99301	Biological Process	1
mitotic cell cycle	6.99301	Biological Process	1
smooth muscle cell differentiation	6.99301	Biological Process	1
modulation of chemical synaptic transmission	6.99301	Biological Process	1
mesodermal cell differentiation	6.99301	Biological Process	1
negative regulation of smooth muscle cell apoptotic process	6.99301	Biological Process	1
regulation of megakaryocyte differentiation	6.99301	Biological Process	1
lymph vessel development	6.99301	Biological Process	1
liver regeneration	6.99301	Biological Process	1
negative regulation of mast cell differentiation	6.99301	Biological Process	1
nucleoside transmembrane transport	6.99301	Biological Process	1
prostatic bud formation	6.99301	Biological Process	1
positive regulation of action potential	6.99301	Biological Process	1
sodium ion export across plasma membrane	6.99301	Biological Process	1
negative regulation of protein kinase activity	6.99301	Biological Process	1
homeostasis of number of cells	6.99301	Biological Process	1
anterior/posterior pattern specification	6.99301	Biological Process	1
regulation of postsynaptic membrane potential	6.99301	Biological Process	1
cellular response to amyloid-beta	6.99301	Biological Process	1
cochlea morphogenesis	6.99301	Biological Process	1
ATP hydrolysis coupled proton transport	6.99301	Biological Process	1
calcium ion import	6.99301	Biological Process	1
cerebellum maturation	6.99301	Biological Process	1
positive regulation of cardiac muscle cell apoptotic process	6.99301	Biological Process	1
retrograde protein transport, ER to cytosol	6.99301	Biological Process	1
cellular response to forskolin	6.99301	Biological Process	1
ventral spinal cord development	6.99301	Biological Process	1
non-motile cilium assembly	6.99301	Biological Process	1
positive regulation of release of cytochrome c from mitochondria	6.99301	Biological Process	1
TORC1 signaling	6.99301	Biological Process	1
interferon-gamma-mediated signaling pathway	6.99301	Biological Process	1
fucosylation	6.99301	Biological Process	1
biotin metabolic process	6.99301	Biological Process	1
stimulatory C-type lectin receptor signaling pathway	6.99301	Biological Process	1
positive regulation of mitochondrial calcium ion concentration	6.99301	Biological Process	1
forelimb morphogenesis	6.99301	Biological Process	1
regulation of cell cycle	6.99301	Biological Process	1
embryonic brain development	6.99301	Biological Process	1
response to nicotine	6.99301	Biological Process	1
single fertilization	6.99301	Biological Process	1
forebrain development	6.99301	Biological Process	1
protein K48-linked ubiquitination	6.99301	Biological Process	1
limb development	6.99301	Biological Process	1
cardiovascular system development	6.99301	Biological Process	1
linoleic acid metabolic process	6.99301	Biological Process	1
vesicle-mediated transport	6.99301	Biological Process	1
mammary gland development	6.99301	Biological Process	1
erythrocyte differentiation	6.99301	Biological Process	1
positive regulation of glycogen biosynthetic process	6.99301	Biological Process	1
cardiac muscle cell proliferation	6.99301	Biological Process	1
adult walking behavior	6.99301	Biological Process	1
negative regulation of mitochondrial membrane permeability involved in apoptotic process	6.99301	Biological Process	1
cell-matrix adhesion	6.99301	Biological Process	1
cellular sodium ion homeostasis	6.99301	Biological Process	1
cysteine biosynthetic process via cystathionine	6.99301	Biological Process	1
regulation of hormone levels	6.99301	Biological Process	1
negative regulation of growth rate	6.99301	Biological Process	1
synapse assembly	6.99301	Biological Process	1
positive regulation of dendritic spine morphogenesis	6.99301	Biological Process	1
negative regulation of tumor necrosis factor production	6.99301	Biological Process	1
positive regulation of autophagy of mitochondrion	6.99301	Biological Process	1
epidermal growth factor receptor signaling pathway	6.99301	Biological Process	1
isopentenyl diphosphate biosynthetic process, mevalonate pathway	6.99301	Biological Process	1
negative regulation of secretion by cell	6.99301	Biological Process	1
base-excision repair	6.99301	Biological Process	1
osteoblast development	6.99301	Biological Process	1
sensory processing	6.99301	Biological Process	1
complement activation, lectin pathway	6.99301	Biological Process	1
pre-mRNA cleavage required for polyadenylation	6.99301	Biological Process	1
musculoskeletal movement, spinal reflex action	6.99301	Biological Process	1
response to acetylcholine	6.99301	Biological Process	1
positive regulation of mucus secretion	6.99301	Biological Process	1
metaphase plate congression	6.99301	Biological Process	1
kidney development	6.99301	Biological Process	1
ventricular cardiac muscle cell membrane repolarization	6.99301	Biological Process	1
activation of MAPK activity	6.99301	Biological Process	1
positive regulation of phospholipase activity	6.99301	Biological Process	1
protein localization to cell surface	6.99301	Biological Process	1
cellular protein modification process	6.99301	Biological Process	1
protein catabolic process	6.99301	Biological Process	1
receptor clustering	6.99301	Biological Process	1
mitochondrial transport	6.99301	Biological Process	1
egg coat formation	6.99301	Biological Process	1
embryonic digestive tract development	6.99301	Biological Process	1
nucleosome positioning	6.99301	Biological Process	1
adenylate cyclase-inhibiting G protein-coupled receptor signaling pathway	6.99301	Biological Process	1
response to biotin	6.99301	Biological Process	1
ceramide biosynthetic process	6.99301	Biological Process	1
negative regulation of reactive oxygen species metabolic process	6.99301	Biological Process	1
membrane depolarization	6.99301	Biological Process	1
positive regulation of calcium:sodium antiporter activity	6.99301	Biological Process	1
calcium-mediated signaling using intracellular calcium source	6.99301	Biological Process	1
negative regulation of mitochondrial fusion	6.99301	Biological Process	1
actin cortical patch assembly	6.99301	Biological Process	1
hyperosmotic response	6.99301	Biological Process	1
embryonic cranial skeleton morphogenesis	6.99301	Biological Process	1
positive regulation of interleukin-8 secretion	6.99301	Biological Process	1
muscle organ development	6.99301	Biological Process	1
vesicle docking involved in exocytosis	6.99301	Biological Process	1
regulation of autophagosome assembly	6.99301	Biological Process	1
regulation of type I interferon production	6.99301	Biological Process	1
spinal cord ventral commissure morphogenesis	6.99301	Biological Process	1
mitochondrial protein catabolic process	6.99301	Biological Process	1
intraciliary transport	6.99301	Biological Process	1
membrane organization	6.99301	Biological Process	1
cellular response to fibroblast growth factor stimulus	6.99301	Biological Process	1
mammary gland duct morphogenesis	6.99301	Biological Process	1
response to organic cyclic compound	6.99301	Biological Process	1
histone H3-K27 demethylation	6.99301	Biological Process	1
T-helper cell lineage commitment	6.99301	Biological Process	1
complement activation	6.99301	Biological Process	1
neuromuscular process controlling balance	6.99301	Biological Process	1
protein sumoylation	6.99301	Biological Process	1
cerebellar Purkinje cell layer development	6.99301	Biological Process	1
positive regulation of DNA replication	6.99301	Biological Process	1
chemokine-mediated signaling pathway	6.99301	Biological Process	1
potassium ion import across plasma membrane	6.99301	Biological Process	1
regulation of cell shape	6.99301	Biological Process	1
T cell costimulation	6.99301	Biological Process	1
establishment of protein localization	6.99301	Biological Process	1
protein localization to cilium	6.99301	Biological Process	1
protein polyubiquitination	6.99301	Biological Process	1
arachidonic acid metabolic process	6.99301	Biological Process	1
somatic stem cell population maintenance	6.99301	Biological Process	1
positive regulation of ERK1 and ERK2 cascade	6.99301	Biological Process	1
neuron development	6.99301	Biological Process	1
epithelial cell differentiation	6.99301	Biological Process	1
Ras protein signal transduction	6.99301	Biological Process	1
response to wounding	6.99301	Biological Process	1
positive regulation of JUN kinase activity	6.99301	Biological Process	1
extrinsic apoptotic signaling pathway	6.99301	Biological Process	1
negative regulation of DNA-binding transcription factor activity	6.99301	Biological Process	1
carbohydrate transport	6.99301	Biological Process	1
mRNA transport	6.99301	Biological Process	1
positive regulation of MAPK cascade	6.99301	Biological Process	1
central nervous system neuron differentiation	6.99301	Biological Process	1
negative regulation of interleukin-4 biosynthetic process	6.99301	Biological Process	1
negative regulation of membrane potential	6.99301	Biological Process	1
regulation of neurotransmitter levels	6.99301	Biological Process	1
platelet activation	6.99301	Biological Process	1
intra-Golgi vesicle-mediated transport	6.99301	Biological Process	1
transsulfuration	6.99301	Biological Process	1
positive regulation of blood vessel endothelial cell migration	6.99301	Biological Process	1
flagellated sperm motility	6.99301	Biological Process	1
negative regulation of protein binding	6.99301	Biological Process	1
positive regulation of interferon-gamma-mediated signaling pathway	6.99301	Biological Process	1
intrinsic apoptotic signaling pathway	6.99301	Biological Process	1
regulation of kinase activity	6.99301	Biological Process	1
cellular response to epidermal growth factor stimulus	6.99301	Biological Process	1
cyclic nucleotide biosynthetic process	6.99301	Biological Process	1
smoothened signaling pathway involved in ventral spinal cord interneuron specification	6.99301	Biological Process	1
positive regulation of glucose import	6.99301	Biological Process	1
proximal/distal pattern formation	6.99301	Biological Process	1
regulation of chemokine production	6.99301	Biological Process	1
endothelial cell chemotaxis	6.99301	Biological Process	1
sensory perception of sound	6.99301	Biological Process	1
regulation of mast cell degranulation	6.99301	Biological Process	1
monoamine transport	6.99301	Biological Process	1
regulation of the force of heart contraction by cardiac conduction	6.99301	Biological Process	1
positive regulation of necrotic cell death	6.99301	Biological Process	1
electron transport chain	6.99301	Biological Process	1
cardiac muscle cell contraction	6.99301	Biological Process	1
angiogenesis	6.99301	Biological Process	1
response to insulin	6.99301	Biological Process	1
sodium ion import across plasma membrane	6.99301	Biological Process	1
positive regulation of integrin activation	6.99301	Biological Process	1
transferrin transport	6.99301	Biological Process	1
pyrimidine nucleotide-sugar transmembrane transport	6.99301	Biological Process	1
positive regulation of lipid biosynthetic process	6.99301	Biological Process	1
mitochondrial tryptophanyl-tRNA aminoacylation	6.99301	Biological Process	1
mRNA pseudouridine synthesis	6.99301	Biological Process	1
negative regulation of amyloid-beta formation	6.99301	Biological Process	1
negative regulation of nuclease activity	6.99301	Biological Process	1
detection of mechanical stimulus	6.99301	Biological Process	1
notochord morphogenesis	6.99301	Biological Process	1
morphogenesis of an epithelium	6.99301	Biological Process	1
brown fat cell differentiation	6.99301	Biological Process	1
regulation of Rho protein signal transduction	6.99301	Biological Process	1
negative regulation of mitochondrial membrane potential	6.99301	Biological Process	1
cellular response to amino acid starvation	6.99301	Biological Process	1
phosphatidylinositol biosynthetic process	6.99301	Biological Process	1
cellular response to vascular endothelial growth factor stimulus	6.99301	Biological Process	1
cell surface pattern recognition receptor signaling pathway	6.99301	Biological Process	1
protein maturation	6.99301	Biological Process	1
viral transcription	6.99301	Biological Process	1
positive regulation of protein complex assembly	6.99301	Biological Process	1
smoothened signaling pathway involved in regulation of cerebellar granule cell precursor cell proliferation	6.99301	Biological Process	1
positive regulation of type I interferon-mediated signaling pathway	6.99301	Biological Process	1
smoothened signaling pathway involved in spinal cord motor neuron cell fate specification	6.99301	Biological Process	1
tRNA pseudouridine synthesis	6.99301	Biological Process	1
cellular response to lipopolysaccharide	6.99301	Biological Process	1
positive regulation of non-motile cilium assembly	6.99301	Biological Process	1
negative regulation of amyloid precursor protein biosynthetic process	6.99301	Biological Process	1
diacylglycerol catabolic process	6.99301	Biological Process	1
renal system development	6.99301	Biological Process	1
retina development in camera-type eye	6.99301	Biological Process	1
cellular response to cobalt ion	6.99301	Biological Process	1
hindgut morphogenesis	6.99301	Biological Process	1
cellular response to glucagon stimulus	6.99301	Biological Process	1
dorsal/ventral pattern formation	6.99301	Biological Process	1
actin cortical patch localization	6.99301	Biological Process	1
axon guidance	6.99301	Biological Process	1
JNK cascade	6.99301	Biological Process	1
ventral midline development	6.99301	Biological Process	1
negative regulation of vascular smooth muscle contraction	6.99301	Biological Process	1
dendrite arborization	6.99301	Biological Process	1
regulation of glycolytic process	6.99301	Biological Process	1
positive regulation of neuron differentiation	6.99301	Biological Process	1
positive regulation of long-term synaptic potentiation	6.99301	Biological Process	1
membrane fusion	6.99301	Biological Process	1
tRNA splicing, via endonucleolytic cleavage and ligation	6.99301	Biological Process	1
behavioral response to pain	6.99301	Biological Process	1
regulation of acetylcholine secretion, neurotransmission	6.99301	Biological Process	1
UDP-glucose transmembrane transport	6.99301	Biological Process	1
nucleotide-excision repair	6.99301	Biological Process	1
atrial septum morphogenesis	6.99301	Biological Process	1
substrate adhesion-dependent cell spreading	6.99301	Biological Process	1
positive regulation of cell growth	6.99301	Biological Process	1
membrane repolarization during atrial cardiac muscle cell action potential	6.99301	Biological Process	1
lung development	6.99301	Biological Process	1
negative regulation of toll-like receptor signaling pathway	6.99301	Biological Process	1
positive regulation of translation in response to stress	6.99301	Biological Process	1
RNA modification	6.99301	Biological Process	1
negative regulation of type I interferon-mediated signaling pathway	6.99301	Biological Process	1
positive regulation of protein complex disassembly	6.99301	Biological Process	1
activation of protein kinase B activity	6.99301	Biological Process	1
response to unfolded protein	6.99301	Biological Process	1
intracellular transport of virus	6.99301	Biological Process	1
regulation of GTPase activity	6.99301	Biological Process	1
cyclic nucleotide catabolic process	6.99301	Biological Process	1
cysteine biosynthetic process	6.99301	Biological Process	1
activation of protein kinase A activity	6.99301	Biological Process	1
response to pain	6.99301	Biological Process	1
AMP transport	6.99301	Biological Process	1
autophagic cell death	6.99301	Biological Process	1
tryptophanyl-tRNA aminoacylation	6.99301	Biological Process	1
motile cilium assembly	6.99301	Biological Process	1
negative regulation of cell population proliferation	6.99301	Biological Process	1
ubiquitin-dependent ERAD pathway	6.99301	Biological Process	1
platelet formation	6.99301	Biological Process	1
DNA-templated transcription, initiation	6.99301	Biological Process	1
protein import into nucleus	6.99301	Biological Process	1
hematopoietic progenitor cell differentiation	6.99301	Biological Process	1
fatty acid biosynthetic process	6.99301	Biological Process	1
positive regulation of epithelial to mesenchymal transition	6.99301	Biological Process	1
viral capsid secondary envelopment	6.99301	Biological Process	1
autophagy of mitochondrion	6.99301	Biological Process	1
neuron death	6.99301	Biological Process	1
regulation of heart rate by cardiac conduction	6.99301	Biological Process	1
positive regulation of BMP signaling pathway	6.99301	Biological Process	1
Fc receptor signaling pathway	6.99301	Biological Process	1
protein O-linked fucosylation	6.99301	Biological Process	1
craniofacial suture morphogenesis	6.99301	Biological Process	1
photoreceptor cell outer segment organization	6.99301	Biological Process	1
activation of JNKK activity	6.99301	Biological Process	1
positive regulation of amyloid-beta formation	6.99301	Biological Process	1
positive regulation of mitochondrial fission	6.99301	Biological Process	1
oxygen homeostasis	6.99301	Biological Process	1
modification by virus of host mRNA processing	6.99301	Biological Process	1
definitive erythrocyte differentiation	6.99301	Biological Process	1
regulation of vascular endothelial growth factor receptor signaling pathway	6.99301	Biological Process	1
regulation of cell morphogenesis	6.99301	Biological Process	1
anatomical structure formation involved in morphogenesis	6.99301	Biological Process	1
membrane repolarization during ventricular cardiac muscle cell action potential	6.99301	Biological Process	1
primitive erythrocyte differentiation	6.99301	Biological Process	1
regulation of gamma-delta T cell differentiation	6.99301	Biological Process	1
branching morphogenesis of an epithelial tube	6.99301	Biological Process	1
astrocyte activation	6.99301	Biological Process	1
positive regulation of protein phosphorylation	6.99301	Biological Process	1
circadian rhythm	6.99301	Biological Process	1
adult locomotory behavior	6.99301	Biological Process	1
skeletal system development	6.99301	Biological Process	1
cellular response to hydrogen peroxide	6.99301	Biological Process	1
response to light intensity	6.99301	Biological Process	1
roof of mouth development	6.99301	Biological Process	1
coenzyme A transmembrane transport	6.99301	Biological Process	1
regulation of I-kappaB kinase/NF-kappaB signaling	6.99301	Biological Process	1
positive regulation of autophagy	6.99301	Biological Process	1
steroid biosynthetic process	6.99301	Biological Process	1
cellular amino acid biosynthetic process	6.99301	Biological Process	1
skeletal muscle cell differentiation	6.99301	Biological Process	1
muscle contraction	6.99301	Biological Process	1
positive regulation of mitochondrial membrane permeability	6.99301	Biological Process	1
substantia nigra development	6.99301	Biological Process	1
isoprenoid biosynthetic process	6.99301	Biological Process	1
regulation of clathrin-dependent endocytosis	6.99301	Biological Process	1
secretion	6.99301	Biological Process	1
depyrimidination	6.99301	Biological Process	1
prostaglandin biosynthetic process	6.99301	Biological Process	1
cardiac muscle tissue morphogenesis	6.99301	Biological Process	1
regulation of endothelial cell migration	6.99301	Biological Process	1
regulation of sensory perception of pain	6.99301	Biological Process	1
activation of GTPase activity	6.99301	Biological Process	1
positive regulation of release of sequestered calcium ion into cytosol	6.99301	Biological Process	1
regulation of ARF protein signal transduction	6.99301	Biological Process	1
cellular response to organic substance	6.99301	Biological Process	1
cell migration involved in sprouting angiogenesis	6.99301	Biological Process	1
gene expression	6.99301	Biological Process	1
learning or memory	6.99301	Biological Process	1
actin nucleation	6.99301	Biological Process	1
liver development	6.99301	Biological Process	1
regulation of cilium assembly	6.99301	Biological Process	1
cAMP biosynthetic process	6.99301	Biological Process	1
regulation of translational termination	6.99301	Biological Process	1
tube development	6.99301	Biological Process	1
negative regulation of peptidyl-tyrosine phosphorylation	6.99301	Biological Process	1
outflow tract morphogenesis	6.99301	Biological Process	1
Golgi to plasma membrane protein transport	6.99301	Biological Process	1
Fc-gamma receptor signaling pathway involved in phagocytosis	6.99301	Biological Process	1
viral release from host cell	6.99301	Biological Process	1
regulation of amyloid fibril formation	6.99301	Biological Process	1
cellular response to acidic pH	6.99301	Biological Process	1
regulation of axonogenesis	6.99301	Biological Process	1
membrane	76.9231	Cellular Component	66
nucleus	61.7716	Cellular Component	53
cytoplasm	51.2821	Cellular Component	44
integral component of membrane	48.951	Cellular Component	42
plasma membrane	48.951	Cellular Component	42
cytosol	34.965	Cellular Component	30
nucleoplasm	27.972	Cellular Component	24
cell projection	16.317	Cellular Component	14
cytoskeleton	15.1515	Cellular Component	13
mitochondrion	15.1515	Cellular Component	13
integral component of plasma membrane	11.655	Cellular Component	10
extracellular exosome	11.655	Cellular Component	10
cell junction	10.4895	Cellular Component	9
endoplasmic reticulum	9.32401	Cellular Component	8
centrosome	9.32401	Cellular Component	8
Golgi apparatus	9.32401	Cellular Component	8
microtubule organizing center	8.15851	Cellular Component	7
Golgi membrane	8.15851	Cellular Component	7
intracellular	8.15851	Cellular Component	7
extracellular space	8.15851	Cellular Component	7
extracellular region	6.99301	Cellular Component	6
perinuclear region of cytoplasm	6.99301	Cellular Component	6
cell surface	5.82751	Cellular Component	5
nucleolus	5.82751	Cellular Component	5
neuron projection	5.82751	Cellular Component	5
focal adhesion	5.82751	Cellular Component	5
intracellular membrane-bounded organelle	5.82751	Cellular Component	5
cytoplasmic vesicle	4.662	Cellular Component	4
cilium	4.662	Cellular Component	4
apical plasma membrane	4.662	Cellular Component	4
mitochondrial inner membrane	4.662	Cellular Component	4
postsynaptic density	3.4965	Cellular Component	3
mitochondrial matrix	3.4965	Cellular Component	3
adherens junction	3.4965	Cellular Component	3
endoplasmic reticulum membrane	3.4965	Cellular Component	3
axon	3.4965	Cellular Component	3
nuclear envelope	3.4965	Cellular Component	3
synapse	3.4965	Cellular Component	3
lamellipodium	2.331	Cellular Component	2
extracellular matrix	2.331	Cellular Component	2
growth cone	2.331	Cellular Component	2
basolateral plasma membrane	2.331	Cellular Component	2
ciliary membrane	2.331	Cellular Component	2
peroxisome	2.331	Cellular Component	2
cell-cell adherens junction	2.331	Cellular Component	2
specific granule membrane	2.331	Cellular Component	2
endosome	2.331	Cellular Component	2
endoplasmic reticulum-Golgi intermediate compartment	2.331	Cellular Component	2
phagocytic vesicle	2.331	Cellular Component	2
T-tubule	2.331	Cellular Component	2
ciliary tip	2.331	Cellular Component	2
lysosome	2.331	Cellular Component	2
axoneme	2.331	Cellular Component	2
chromatin	2.331	Cellular Component	2
endoplasmic reticulum-Golgi intermediate compartment membrane	2.331	Cellular Component	2
tertiary granule membrane	2.331	Cellular Component	2
cell	2.331	Cellular Component	2
early endosome membrane	2.331	Cellular Component	2
nuclear speck	2.331	Cellular Component	2
secretory granule	2.331	Cellular Component	2
neuronal cell body	2.331	Cellular Component	2
SNARE complex	2.331	Cellular Component	2
nuclear membrane	2.331	Cellular Component	2
nuclear matrix	2.331	Cellular Component	2
membrane raft	2.331	Cellular Component	2
dendrite	2.331	Cellular Component	2
postsynaptic membrane	2.331	Cellular Component	2
sarcolemma	2.331	Cellular Component	2
external side of plasma membrane	2.331	Cellular Component	2
mitochondrial outer membrane	2.331	Cellular Component	2
presynapse	2.331	Cellular Component	2
Flemming body	2.331	Cellular Component	2
voltage-gated potassium channel complex	2.331	Cellular Component	2
transcriptional repressor complex	2.331	Cellular Component	2
actin filament	2.331	Cellular Component	2
mediator complex	2.331	Cellular Component	2
chromosome	2.331	Cellular Component	2
stereocilium	2.331	Cellular Component	2
azurophil granule lumen	2.331	Cellular Component	2
neuronal cell body membrane	1.1655	Cellular Component	1
outer membrane	1.1655	Cellular Component	1
collagen trimer	1.1655	Cellular Component	1
peroxisomal importomer complex	1.1655	Cellular Component	1
presynaptic membrane	1.1655	Cellular Component	1
mitochondrial ribosome	1.1655	Cellular Component	1
intracellular organelle	1.1655	Cellular Component	1
photoreceptor connecting cilium	1.1655	Cellular Component	1
brush border membrane	1.1655	Cellular Component	1
TRAPPII protein complex	1.1655	Cellular Component	1
actin cortical patch	1.1655	Cellular Component	1
organelle membrane	1.1655	Cellular Component	1
mitochondrial large ribosomal subunit	1.1655	Cellular Component	1
pseudopodium	1.1655	Cellular Component	1
beta-catenin-TCF complex	1.1655	Cellular Component	1
extrinsic component of external side of plasma membrane	1.1655	Cellular Component	1
recycling endosome membrane	1.1655	Cellular Component	1
acetylcholine-gated channel complex	1.1655	Cellular Component	1
lipid droplet	1.1655	Cellular Component	1
plasma membrane raft	1.1655	Cellular Component	1
stereocilium bundle	1.1655	Cellular Component	1
histone acetyltransferase complex	1.1655	Cellular Component	1
centriole	1.1655	Cellular Component	1
sarcoplasmic reticulum membrane	1.1655	Cellular Component	1
COPI-coated vesicle	1.1655	Cellular Component	1
clathrin-coated endocytic vesicle membrane	1.1655	Cellular Component	1
integral component of peroxisomal membrane	1.1655	Cellular Component	1
dendrite membrane	1.1655	Cellular Component	1
microvillus	1.1655	Cellular Component	1
host cell	1.1655	Cellular Component	1
phagocytic vesicle membrane	1.1655	Cellular Component	1
intraciliary transport particle A	1.1655	Cellular Component	1
intercalated disc	1.1655	Cellular Component	1
GATOR1 complex	1.1655	Cellular Component	1
COPI vesicle coat	1.1655	Cellular Component	1
MLL3/4 complex	1.1655	Cellular Component	1
mRNA cleavage and polyadenylation specificity factor complex	1.1655	Cellular Component	1
endomembrane system	1.1655	Cellular Component	1
axolemma	1.1655	Cellular Component	1
cytoplasmic side of plasma membrane	1.1655	Cellular Component	1
brush border	1.1655	Cellular Component	1
melanosome	1.1655	Cellular Component	1
cell leading edge	1.1655	Cellular Component	1
peroxisomal membrane	1.1655	Cellular Component	1
zonula adherens	1.1655	Cellular Component	1
glutamatergic synapse	1.1655	Cellular Component	1
clathrin-coated vesicle membrane	1.1655	Cellular Component	1
nuclear lamina	1.1655	Cellular Component	1
transcription factor complex	1.1655	Cellular Component	1
nuclear chromatin	1.1655	Cellular Component	1
recycling endosome	1.1655	Cellular Component	1
integral component of synaptic vesicle membrane	1.1655	Cellular Component	1
caveola	1.1655	Cellular Component	1
histone methyltransferase complex	1.1655	Cellular Component	1
actomyosin	1.1655	Cellular Component	1
postsynapse	1.1655	Cellular Component	1
nuclear pore	1.1655	Cellular Component	1
microvillus membrane	1.1655	Cellular Component	1
collagen-containing extracellular matrix	1.1655	Cellular Component	1
RSF complex	1.1655	Cellular Component	1
chromosome, centromeric region	1.1655	Cellular Component	1
clathrin-coated vesicle	1.1655	Cellular Component	1
non-motile cilium	1.1655	Cellular Component	1
Z disc	1.1655	Cellular Component	1
core mediator complex	1.1655	Cellular Component	1
tetraspanin-enriched microdomain	1.1655	Cellular Component	1
mitochondrial envelope	1.1655	Cellular Component	1
RNA polymerase II, core complex	1.1655	Cellular Component	1
integral component of mitochondrial outer membrane	1.1655	Cellular Component	1
midbody	1.1655	Cellular Component	1
nuclear outer membrane-endoplasmic reticulum membrane network	1.1655	Cellular Component	1
extrinsic component of vacuolar membrane	1.1655	Cellular Component	1
insulin receptor complex	1.1655	Cellular Component	1
cell-substrate adherens junction	1.1655	Cellular Component	1
nuclear body	1.1655	Cellular Component	1
lysosomal membrane	1.1655	Cellular Component	1
catalytic step 2 spliceosome	1.1655	Cellular Component	1
proton-transporting two-sector ATPase complex, catalytic domain	1.1655	Cellular Component	1
axon terminus	1.1655	Cellular Component	1
voltage-gated calcium channel complex	1.1655	Cellular Component	1
endoplasmic reticulum lumen	1.1655	Cellular Component	1
ciliary transition fiber	1.1655	Cellular Component	1
A band	1.1655	Cellular Component	1
mitochondrial membrane	1.1655	Cellular Component	1
secretory granule lumen	1.1655	Cellular Component	1
basal part of cell	1.1655	Cellular Component	1
spectrin-associated cytoskeleton	1.1655	Cellular Component	1
protein-containing complex	1.1655	Cellular Component	1
myelin sheath adaxonal region	1.1655	Cellular Component	1
ciliary basal body	1.1655	Cellular Component	1
trans-Golgi network membrane	1.1655	Cellular Component	1
integral component of Golgi membrane	1.1655	Cellular Component	1
cation-transporting ATPase complex	1.1655	Cellular Component	1
axon initial segment	1.1655	Cellular Component	1
UFD1-NPL4 complex	1.1655	Cellular Component	1
spanning component of plasma membrane	1.1655	Cellular Component	1
myelin sheath abaxonal region	1.1655	Cellular Component	1
neuromuscular junction	1.1655	Cellular Component	1
PAS complex	1.1655	Cellular Component	1
trans-Golgi network	1.1655	Cellular Component	1
photoreceptor outer segment	1.1655	Cellular Component	1
cell-cell junction	1.1655	Cellular Component	1
late endosome membrane	1.1655	Cellular Component	1
motile cilium	1.1655	Cellular Component	1
transport vesicle	1.1655	Cellular Component	1
cis-Golgi network	1.1655	Cellular Component	1
microtubule cytoskeleton	1.1655	Cellular Component	1
perikaryon	1.1655	Cellular Component	1
M band	1.1655	Cellular Component	1
endosome membrane	1.1655	Cellular Component	1
aggresome	1.1655	Cellular Component	1
myelin sheath	1.1655	Cellular Component	1
actin cytoskeleton	1.1655	Cellular Component	1
guanyl-nucleotide exchange factor complex	1.1655	Cellular Component	1
ciliary base	1.1655	Cellular Component	1
ribosome	1.1655	Cellular Component	1
VCP-NPL4-UFD1 AAA ATPase complex	1.1655	Cellular Component	1
stress fiber	1.1655	Cellular Component	1
ficolin-1-rich granule lumen	1.1655	Cellular Component	1
spliceosomal complex	1.1655	Cellular Component	1
centriolar subdistal appendage	1.1655	Cellular Component	1
COP9 signalosome	1.1655	Cellular Component	1
CIA complex	1.1655	Cellular Component	1
dense core granule	1.1655	Cellular Component	1
lamellipodium membrane	1.1655	Cellular Component	1
sarcoplasmic reticulum	1.1655	Cellular Component	1
protein binding	90.9091	Molecular Function	78
metal ion binding	43.1235	Molecular Function	37
DNA binding	25.641	Molecular Function	22
nucleic acid binding	24.4755	Molecular Function	21
DNA-binding transcription factor activity, RNA polymerase II-specific	19.8135	Molecular Function	17
ATP binding	15.1515	Molecular Function	13
RNA binding	13.986	Molecular Function	12
nucleotide binding	13.986	Molecular Function	12
transferase activity	11.655	Molecular Function	10
hydrolase activity	10.4895	Molecular Function	9
sequence-specific DNA binding	9.32401	Molecular Function	8
RNA polymerase II proximal promoter sequence-specific DNA binding	8.15851	Molecular Function	7
zinc ion binding	8.15851	Molecular Function	7
DNA-binding transcription factor activity	8.15851	Molecular Function	7
protein homodimerization activity	6.99301	Molecular Function	6
kinase activity	5.82751	Molecular Function	5
DNA-binding transcription repressor activity, RNA polymerase II-specific	5.82751	Molecular Function	5
GTPase activator activity	5.82751	Molecular Function	5
guanyl-nucleotide exchange factor activity	5.82751	Molecular Function	5
calcium ion binding	5.82751	Molecular Function	5
protein serine/threonine kinase activity	4.662	Molecular Function	4
antiporter activity	4.662	Molecular Function	4
lyase activity	4.662	Molecular Function	4
ubiquitin-protein transferase activity	4.662	Molecular Function	4
protein kinase activity	4.662	Molecular Function	4
identical protein binding	4.662	Molecular Function	4
catalytic activity	3.4965	Molecular Function	3
voltage-gated ion channel activity	3.4965	Molecular Function	3
enzyme binding	3.4965	Molecular Function	3
DNA-binding transcription activator activity, RNA polymerase II-specific	3.4965	Molecular Function	3
actin binding	3.4965	Molecular Function	3
ion channel activity	3.4965	Molecular Function	3
transmembrane signaling receptor activity	3.4965	Molecular Function	3
calcium channel activity	3.4965	Molecular Function	3
amyloid-beta binding	3.4965	Molecular Function	3
transcription corepressor activity	3.4965	Molecular Function	3
RNA polymerase II regulatory region sequence-specific DNA binding	3.4965	Molecular Function	3
transcription regulatory region DNA binding	3.4965	Molecular Function	3
transmembrane transporter activity	3.4965	Molecular Function	3
ligase activity	3.4965	Molecular Function	3
protein C-terminus binding	3.4965	Molecular Function	3
cell adhesion molecule binding	3.4965	Molecular Function	3
chromatin binding	3.4965	Molecular Function	3
transcription coregulator activity	2.331	Molecular Function	2
protein kinase binding	2.331	Molecular Function	2
signaling receptor activity	2.331	Molecular Function	2
tRNA binding	2.331	Molecular Function	2
cytoskeletal protein binding	2.331	Molecular Function	2
peptidase activity	2.331	Molecular Function	2
heme binding	2.331	Molecular Function	2
protein-containing complex binding	2.331	Molecular Function	2
carbohydrate binding	2.331	Molecular Function	2
Rac GTPase binding	2.331	Molecular Function	2
transcription coactivator activity	2.331	Molecular Function	2
transcription factor binding	2.331	Molecular Function	2
aminoacyl-tRNA ligase activity	2.331	Molecular Function	2
oxidoreductase activity	2.331	Molecular Function	2
sodium:proton antiporter activity	2.331	Molecular Function	2
dioxygenase activity	2.331	Molecular Function	2
syntaxin binding	2.331	Molecular Function	2
ATP transmembrane transporter activity	2.331	Molecular Function	2
G protein-coupled receptor activity	2.331	Molecular Function	2
magnesium ion binding	2.331	Molecular Function	2
calcium-dependent phospholipid binding	2.331	Molecular Function	2
potassium:proton antiporter activity	2.331	Molecular Function	2
SH3 domain binding	2.331	Molecular Function	2
isomerase activity	2.331	Molecular Function	2
RNA polymerase II transcription factor binding	2.331	Molecular Function	2
insulin receptor binding	2.331	Molecular Function	2
ion channel binding	2.331	Molecular Function	2
ATPase activity	2.331	Molecular Function	2
calmodulin binding	2.331	Molecular Function	2
solute:proton antiporter activity	2.331	Molecular Function	2
lipase activity	1.1655	Molecular Function	1
clathrin binding	1.1655	Molecular Function	1
G-protein activated inward rectifier potassium channel activity	1.1655	Molecular Function	1
C-C chemokine binding	1.1655	Molecular Function	1
voltage-gated calcium channel activity	1.1655	Molecular Function	1
promoter-specific chromatin binding	1.1655	Molecular Function	1
tryptophan-tRNA ligase activity	1.1655	Molecular Function	1
iron ion binding	1.1655	Molecular Function	1
hydrolase activity, acting on glycosyl bonds	1.1655	Molecular Function	1
voltage-gated calcium channel activity involved in regulation of presynaptic cytosolic calcium levels	1.1655	Molecular Function	1
sodium:proton antiporter activity involved in regulation of cardiac muscle cell membrane potential	1.1655	Molecular Function	1
proton-transporting ATPase activity, rotational mechanism	1.1655	Molecular Function	1
ATP-dependent 3'-5' RNA helicase activity	1.1655	Molecular Function	1
phosphorus-oxygen lyase activity	1.1655	Molecular Function	1
acetylcholine-gated cation-selective channel activity	1.1655	Molecular Function	1
virus receptor activity	1.1655	Molecular Function	1
purine-rich negative regulatory element binding	1.1655	Molecular Function	1
pseudouridine synthase activity	1.1655	Molecular Function	1
phenylalanine-tRNA ligase activity	1.1655	Molecular Function	1
RNA polymerase II activating transcription factor binding	1.1655	Molecular Function	1
voltage-gated potassium channel activity involved in ventricular cardiac muscle cell action potential repolarization	1.1655	Molecular Function	1
ribosome binding	1.1655	Molecular Function	1
acetylcholine binding	1.1655	Molecular Function	1
RNA polymerase II activity	1.1655	Molecular Function	1
serine hydrolase activity	1.1655	Molecular Function	1
damaged DNA binding	1.1655	Molecular Function	1
carbohydrate derivative binding	1.1655	Molecular Function	1
biotin-[propionyl-CoA-carboxylase (ATP-hydrolyzing)] ligase activity	1.1655	Molecular Function	1
methyltransferase activity	1.1655	Molecular Function	1
hormone-sensitive lipase activity	1.1655	Molecular Function	1
sialic acid binding	1.1655	Molecular Function	1
chromatin DNA binding	1.1655	Molecular Function	1
extracellular ligand-gated ion channel activity	1.1655	Molecular Function	1
beta-catenin binding	1.1655	Molecular Function	1
epidermal growth factor receptor binding	1.1655	Molecular Function	1
translation release factor activity, codon specific	1.1655	Molecular Function	1
signaling pattern recognition receptor activity	1.1655	Molecular Function	1
ubiquitin protein ligase binding	1.1655	Molecular Function	1
JUN kinase kinase kinase activity	1.1655	Molecular Function	1
biotin-[methylmalonyl-CoA-carboxytransferase] ligase activity	1.1655	Molecular Function	1
chemokine receptor activity	1.1655	Molecular Function	1
syntaxin-1 binding	1.1655	Molecular Function	1
Rho guanyl-nucleotide exchange factor activity	1.1655	Molecular Function	1
voltage-gated potassium channel activity involved in atrial cardiac muscle cell action potential repolarization	1.1655	Molecular Function	1
G protein-coupled receptor binding	1.1655	Molecular Function	1
ubiquitin binding	1.1655	Molecular Function	1
4 iron, 4 sulfur cluster binding	1.1655	Molecular Function	1
structural constituent of cytoskeleton	1.1655	Molecular Function	1
ATPase binding	1.1655	Molecular Function	1
biotin binding	1.1655	Molecular Function	1
phospholipase activator activity	1.1655	Molecular Function	1
DNA N-glycosylase activity	1.1655	Molecular Function	1
pyrimidine nucleotide-sugar transmembrane transporter activity	1.1655	Molecular Function	1
opioid peptide activity	1.1655	Molecular Function	1
prostaglandin-E synthase activity	1.1655	Molecular Function	1
monoamine transmembrane transporter activity	1.1655	Molecular Function	1
biotin-[acetyl-CoA-carboxylase] ligase activity	1.1655	Molecular Function	1
protein heterodimerization activity	1.1655	Molecular Function	1
protein phosphatase binding	1.1655	Molecular Function	1
adenosine-diphosphatase activity	1.1655	Molecular Function	1
inward rectifier potassium channel activity	1.1655	Molecular Function	1
cyclic nucleotide binding	1.1655	Molecular Function	1
dipeptidase activity	1.1655	Molecular Function	1
acetylcholine receptor activity	1.1655	Molecular Function	1
GTPase binding	1.1655	Molecular Function	1
nucleoside transmembrane transporter activity	1.1655	Molecular Function	1
ARF guanyl-nucleotide exchange factor activity	1.1655	Molecular Function	1
chemokine binding	1.1655	Molecular Function	1
ADP transmembrane transporter activity	1.1655	Molecular Function	1
SH3/SH2 adaptor activity	1.1655	Molecular Function	1
cadherin binding	1.1655	Molecular Function	1
immunoglobulin receptor activity	1.1655	Molecular Function	1
IgG binding	1.1655	Molecular Function	1
spectrin binding	1.1655	Molecular Function	1
adenylate cyclase activity	1.1655	Molecular Function	1
receptor tyrosine kinase binding	1.1655	Molecular Function	1
double-stranded DNA binding	1.1655	Molecular Function	1
protein phosphatase inhibitor activity	1.1655	Molecular Function	1
helicase activity	1.1655	Molecular Function	1
Rho GTPase binding	1.1655	Molecular Function	1
PDZ domain binding	1.1655	Molecular Function	1
tRNA pseudouridine synthase activity	1.1655	Molecular Function	1
protein kinase B binding	1.1655	Molecular Function	1
protein disulfide oxidoreductase activity	1.1655	Molecular Function	1
calcium, potassium:sodium antiporter activity	1.1655	Molecular Function	1
antigen binding	1.1655	Molecular Function	1
scavenger receptor activity	1.1655	Molecular Function	1
translation release factor activity	1.1655	Molecular Function	1
pyridoxal phosphate binding	1.1655	Molecular Function	1
nuclear localization sequence binding	1.1655	Molecular Function	1
structural constituent of ribosome	1.1655	Molecular Function	1
SNARE binding	1.1655	Molecular Function	1
Ras guanyl-nucleotide exchange factor activity	1.1655	Molecular Function	1
histone acetyltransferase activity	1.1655	Molecular Function	1
cysteine synthase activity	1.1655	Molecular Function	1
AMP transmembrane transporter activity	1.1655	Molecular Function	1
potassium channel activity	1.1655	Molecular Function	1
chloride channel regulator activity	1.1655	Molecular Function	1
triglyceride lipase activity	1.1655	Molecular Function	1
DNA-directed 5'-3' RNA polymerase activity	1.1655	Molecular Function	1
MAP kinase kinase kinase activity	1.1655	Molecular Function	1
protein domain specific binding	1.1655	Molecular Function	1
ubiquitin protein ligase activity	1.1655	Molecular Function	1
mechanosensitive ion channel activity	1.1655	Molecular Function	1
symporter activity	1.1655	Molecular Function	1
structural molecule activity	1.1655	Molecular Function	1
class I DNA-(apurinic or apyrimidinic site) endonuclease activity	1.1655	Molecular Function	1
electron transfer activity	1.1655	Molecular Function	1
serine-type endopeptidase activity	1.1655	Molecular Function	1
mevalonate kinase activity	1.1655	Molecular Function	1
histone deacetylase binding	1.1655	Molecular Function	1
cation channel activity	1.1655	Molecular Function	1
GTP-Rho binding	1.1655	Molecular Function	1
sialic acid transmembrane transporter activity	1.1655	Molecular Function	1
DNA-(apurinic or apyrimidinic site) endonuclease activity	1.1655	Molecular Function	1
toxic substance binding	1.1655	Molecular Function	1
voltage-gated potassium channel activity	1.1655	Molecular Function	1
actin filament binding	1.1655	Molecular Function	1
cystathionine beta-synthase activity	1.1655	Molecular Function	1
protein phosphatase 2B binding	1.1655	Molecular Function	1
phosphatidylinositol-4,5-bisphosphate binding	1.1655	Molecular Function	1
protein dimerization activity	1.1655	Molecular Function	1
glutathione binding	1.1655	Molecular Function	1
dynein complex binding	1.1655	Molecular Function	1
histone demethylase activity (H3-K27 specific)	1.1655	Molecular Function	1
high voltage-gated calcium channel activity	1.1655	Molecular Function	1
phospholipase binding	1.1655	Molecular Function	1
biotin-protein ligase activity	1.1655	Molecular Function	1
cytoskeletal adaptor activity	1.1655	Molecular Function	1
structural constituent of nuclear pore	1.1655	Molecular Function	1
serine-type peptidase activity	1.1655	Molecular Function	1
3-phosphoinositide-dependent protein kinase activity	1.1655	Molecular Function	1
oxidoreductase activity, acting on single donors with incorporation of molecular oxygen, incorporation of two atoms of oxygen	1.1655	Molecular Function	1
lipid binding	1.1655	Molecular Function	1
diacylglycerol binding	1.1655	Molecular Function	1
microtubule binding	1.1655	Molecular Function	1
2',3'-cyclic-nucleotide 3'-phosphodiesterase activity	1.1655	Molecular Function	1
C-C chemokine receptor activity	1.1655	Molecular Function	1
biotin-[methylcrotonoyl-CoA-carboxylase] ligase activity	1.1655	Molecular Function	1
kinase binding	1.1655	Molecular Function	1
calcium-dependent protein binding	1.1655	Molecular Function	1
coenzyme A transmembrane transporter activity	1.1655	Molecular Function	1
hydroxyacylglutathione hydrolase activity	1.1655	Molecular Function	1
aspartic-type endopeptidase activity	1.1655	Molecular Function	1
structural constituent of egg coat	1.1655	Molecular Function	1
protein tyrosine kinase activity	1.1655	Molecular Function	1
MIT domain binding	1.1655	Molecular Function	1
delayed rectifier potassium channel activity	1.1655	Molecular Function	1
iron-sulfur cluster binding	1.1655	Molecular Function	1
steroid receptor RNA activator RNA binding	1.1655	Molecular Function	1
GTP binding	1.1655	Molecular Function	1
bHLH transcription factor binding	1.1655	Molecular Function	1
protein binding, bridging	1.1655	Molecular Function	1
arachidonate 12-lipoxygenase activity	1.1655	Molecular Function	1
linoleate 9S-lipoxygenase activity	1.1655	Molecular Function	1
hydrolase activity, hydrolyzing N-glycosyl compounds	1.1655	Molecular Function	1
histone binding	1.1655	Molecular Function	1
latrotoxin receptor activity	1.1655	Molecular Function	1
Ras GTPase binding	1.1655	Molecular Function	1
