# Supplementary material for: Comprehensive analysis of the transcriptome‐wide m6A methylome in invasive malignant pleomorphic adenoma
Source: Cancer Cell Int. 2021 Mar 2;21:142. doi: 10.1186/s12935-021-01839-6 (PMC7923655; doi:10.1186/s12935-021-01839-6)
Supplement: Supplementary file 7 — Additional file 7. Table S7. The enriched KEGG pathways of the hyper-methylated genes. [file 12935_2021_1839_MOESM7_ESM.xlsx]

## Sheet: Sheet1
Level_2	percent	Level_1	SigGene_Num	Pathway_Name	Genes
Immune system	0.51	Organismal Systems	5	Chemokine signaling pathway; Platelet activation; T cell receptor signaling pathway; Fc epsilon RI signaling pathway; B cell receptor signaling pathway; C-type lectin receptor signaling pathway	ENSG00000138031;ENSG00000140992;ENSG00000152689;ENSG00000173578;ENSG00000179388
Infectious disease: bacterial	0.66	Human Diseases	3	Vibrio cholerae infection; Legionellosis; Epithelial cell signaling in Helicobacter pylori infection	ENSG00000138031;ENSG00000176171;ENSG00000250565
Amino acid metabolism	0.35	Metabolism	1	Glycine, serine and threonine metabolism; Cysteine and methionine metabolism	ENSG00000274276
Cell growth and death	0.35	Cellular Processes	2	Oocyte meiosis; Apoptosis	ENSG00000138031;ENSG00000140992
Nucleotide metabolism	0.66	Metabolism	1	Purine metabolism	ENSG00000138031
Development and regeneration	0.34	Organismal Systems	1	Osteoclast differentiation	ENSG00000104974
Signal transduction	0.76	Environmental Information Processing	13	Hedgehog signaling pathway; Hippo signaling pathway; cAMP signaling pathway; AMPK signaling pathway; Apelin signaling pathway; Phospholipase D signaling pathway; mTOR signaling pathway; Rap1 signaling pathway; Calcium signaling pathway; cGMP-PKG signaling pathway; FoxO signaling pathway; Sphingolipid signaling pathway; PI3K-Akt signaling pathway; MAPK signaling pathway; Ras signaling pathway	ENSG00000074047;ENSG00000079435;ENSG00000090020;ENSG00000100055;ENSG00000103148;ENSG00000128512;ENSG00000138031;ENSG00000140992;ENSG00000141837;ENSG00000152689;ENSG00000175344;ENSG00000176171;ENSG00000250565
Cellular community - eukaryotes	0.54	Cellular Processes	3	Adherens junction; Gap junction; Focal adhesion	ENSG00000095637;ENSG00000138031;ENSG00000140992
Digestive system	0.5	Organismal Systems	2	Salivary secretion; Gastric acid secretion; Pancreatic secretion; Bile secretion	ENSG00000090020;ENSG00000138031
Lipid metabolism	0.54	Metabolism	2	Arachidonic acid metabolism	ENSG00000148334;ENSG00000179477
Replication and repair	0.6	Genetic Information Processing	1	Base excision repair	ENSG00000140398
Drug resistance: antineoplastic	0.92	Human Diseases	2	Endocrine resistance; Platinum drug resistance	ENSG00000138031;ENSG00000140992
Transport and catabolism	1.4	Cellular Processes	10	Phagosome; Endocytosis; Peroxisome; Autophagy - animal; Mitophagy - animal	ENSG00000049245;ENSG00000100055;ENSG00000108733;ENSG00000110921;ENSG00000112305;ENSG00000140992;ENSG00000171475;ENSG00000176171;ENSG00000182149;ENSG00000250565
Nervous system	1.35	Organismal Systems	7	Retrograde endocannabinoid signaling; Serotonergic synapse; Dopaminergic synapse; Glutamatergic synapse; Cholinergic synapse; GABAergic synapse; Neurotrophin signaling pathway; Synaptic vesicle cycle; Long-term depression	ENSG00000120457;ENSG00000138031;ENSG00000140992;ENSG00000141837;ENSG00000175344;ENSG00000179477;ENSG00000250565
Endocrine system	0.68	Organismal Systems	6	Insulin signaling pathway; Regulation of lipolysis in adipocytes; Aldosterone synthesis and secretion; Thyroid hormone signaling pathway; PPAR signaling pathway; Estrogen signaling pathway; Oxytocin signaling pathway; Insulin secretion; GnRH signaling pathway; Ovarian steroidogenesis; Progesterone-mediated oocyte maturation; Melanogenesis; Thyroid hormone synthesis; Relaxin signaling pathway; Cor…	ENSG00000079435;ENSG00000090020;ENSG00000095637;ENSG00000120457;ENSG00000138031;ENSG00000140992
Neurodegenerative disease	0.28	Human Diseases	1	Alzheimer disease	ENSG00000182240
Infectious disease: parasitic	0.37	Human Diseases	1	Toxoplasmosis	ENSG00000140992
Infectious disease: viral	0.92	Human Diseases	11	Herpes simplex virus 1 infection; Human T-cell leukemia virus 1 infection; Influenza A; Human cytomegalovirus infection; Hepatitis B; Human papillomavirus infection	ENSG00000100650;ENSG00000103043;ENSG00000137648;ENSG00000138031;ENSG00000160917;ENSG00000170265;ENSG00000179388;ENSG00000196605;ENSG00000196646;ENSG00000214029;ENSG00000250565
Cancer: overview	0.96	Human Diseases	10	Proteoglycans in cancer; Pathways in cancer; Viral carcinogenesis; Choline metabolism in cancer; Transcriptional misregulation in cancer; Chemical carcinogenesis	ENSG00000029534;ENSG00000074047;ENSG00000090020;ENSG00000103043;ENSG00000138031;ENSG00000140992;ENSG00000147050;ENSG00000152689;ENSG00000175344;ENSG00000179388
Cancer: specific types	0.42	Human Diseases	2	Basal cell carcinoma; Endometrial cancer; Prostate cancer; Non-small cell lung cancer	ENSG00000074047;ENSG00000140992
Signaling molecules and interaction	0.39	Environmental Information Processing	3	Cell adhesion molecules (CAMs); Cytokine-cytokine receptor interaction; Neuroactive ligand-receptor interaction	ENSG00000073008;ENSG00000173578;ENSG00000175344
Endocrine and metabolic disease	0.62	Human Diseases	3	Cushing syndrome; Insulin resistance; Type II diabetes mellitus	ENSG00000138031;ENSG00000140992;ENSG00000141837
Folding, sorting and degradation	0.43	Genetic Information Processing	2	SNARE interactions in vesicular transport; Protein processing in endoplasmic reticulum	ENSG00000049245;ENSG00000182446
Metabolism of cofactors and vitamins	0.48	Metabolism	1	Biotin metabolism	ENSG00000159267
Environmental adaptation	0.92	Organismal Systems	3	Thermogenesis; Circadian entrainment	ENSG00000079435;ENSG00000120457;ENSG00000138031
Substance dependence	1.48	Human Diseases	4	Morphine addiction; Nicotine addiction	ENSG00000120457;ENSG00000138031;ENSG00000141837;ENSG00000175344
Energy metabolism	0.63	Metabolism	1	Oxidative phosphorylation	ENSG00000250565
Excretory system	2.05	Organismal Systems	3	Vasopressin-regulated water reabsorption; Aldosterone-regulated sodium reabsorption; Collecting duct acid secretion	ENSG00000138031;ENSG00000140992;ENSG00000250565
Translation	1.11	Genetic Information Processing	5	Ribosome; Aminoacyl-tRNA biosynthesis; mRNA surveillance pathway; RNA transport	ENSG00000086504;ENSG00000116874;ENSG00000145982;ENSG00000160917;ENSG00000272391
Transcription	1.44	Genetic Information Processing	3	Spliceosome	ENSG00000085872;ENSG00000100650;ENSG00000140829
Cell motility	0.48	Cellular Processes	1	Regulation of actin cytoskeleton	ENSG00000090020
Immune disease	0.36	Human Diseases	1	Rheumatoid arthritis	ENSG00000250565
Cardiovascular disease	0.36	Human Diseases	1	Dilated cardiomyopathy (DCM)	ENSG00000138031
Aging	0.98	Organismal Systems	1	Longevity regulating pathway; Longevity regulating pathway - multiple species	ENSG00000138031
Circulatory system	0.77	Organismal Systems	2	Cardiac muscle contraction; Adrenergic signaling in cardiomyocytes; Vascular smooth muscle contraction	ENSG00000090020;ENSG00000138031
Sensory system	0.82	Organismal Systems	3	Phototransduction; Olfactory transduction; Inflammatory mediator regulation of TRP channels; Taste transduction	ENSG00000074621;ENSG00000138031;ENSG00000141837
Metabolism of terpenoids and polyketides	4.35	Metabolism	1	Terpenoid backbone biosynthesis	ENSG00000110921
