# Supplementary material for: Comprehensive analysis of the transcriptome‐wide m6A methylome in invasive malignant pleomorphic adenoma
Source: Cancer Cell Int. 2021 Mar 2;21:142. doi: 10.1186/s12935-021-01839-6 (PMC7923655; doi:10.1186/s12935-021-01839-6)
Supplement: Supplementary file 8 — Additional file 8. Table S8. The distribution of genes with significant changes in mRNA levels. [file 12935_2021_1839_MOESM8_ESM.xlsx]

## Sheet: Sheet 1
N	T	regulation
129.602	0.30767	down
1521.59	9.55347	down
1320.05	5.24898	down
7144.22	18.2521	down
7.62421	0.15506	down
310.469	0.66513	down
57719.2	129.016	down
9.47512	0.10008	down
5559.63	16.0002	down
11.1026	0.150479	down
7.63752	0.105947	down
31.9805	1.03558	down
18765.2	37.9151	down
46.2934	0.99454	down
20.5033	0.138862	down
24394	54.5896	down
137.351	0.435848	down
2.76222	0.185576	down
4198.39	17.187	down
957.23	1.32129	down
267.921	1.9007	down
1.7202	0.00523234	down
5262.32	16.6476	down
24692.6	51.8909	down
32.2404	1.98488	down
950.252	8.80616	down
17.1517	0.767233	down
6.53942	0.690557	down
4732.06	8.63723	down
17.4463	0.139183	down
9.6507	0.661138	down
107.683	2.70024	down
2695.61	12.8321	down
523.144	4.86435	down
7.19007	0.674818	down
7.62952	0.426411	down
7.51944	0	down
32.9453	0.713771	down
27.6227	3.46876	down
3.14757	0.336725	down
19.6902	0.0903587	down
750.396	0.475404	down
6.5114	0.00515927	down
93.0393	4.04171	down
7998.07	18.5187	down
17.6111	1.42472	down
0	2.85458	up
10.7956	1.26067	down
0.119141	7.45868	up
48.9209	3.49989	down
4.62757	0.263847	down
5.16826	0.298462	down
18774.7	50.5373	down
10.2014	1.39369	down
9813.7	20.1138	down
17.9348	0.893896	down
0.0409836	62.823	up
17.1838	3.81521	down
1.2369	0.0681032	down
66.6263	0.196568	down
2831.26	13.2533	down
3.43771	0.352166	down
858.425	51.6602	down
126.087	1.42591	down
14.3297	2.24956	down
8.65037	0.624702	down
52.5516	11.1685	down
0.898909	0.01326	down
2.70914	32.9191	up
41.9233	8.56578	down
25.3224	2.10053	down
0.226984	10.2686	up
0.364038	0	down
13.6719	0.496817	down
1.47361	36.2776	up
8.21907	0.105596	down
22.4225	3.05512	down
0	5.70463	up
8.72886	1.7356	down
20.9195	4.12884	down
2.88077	0.203308	down
479.778	0.711676	down
6.35452	1.88003	down
0.111827	12.6807	up
50.7328	5.78041	down
55.6849	11.7008	down
351.549	1.3636	down
2.92295	0.166293	down
8.95413	2.52015	down
0.0563736	6.40961	up
7.19031	1.72376	down
0	1.14143	up
21.6351	3.92106	down
125.365	0.164235	down
0.510326	8.19921	up
1.1299	13.2917	up
7.39265	1.44487	down
5.01783	0.669042	down
0.0222484	9.3528	up
10.2931	239.795	up
0.0119384	6.63223	up
1.29505	0.0646595	down
0.0240915	9.55397	up
0.1725	6.01723	up
0.267482	5.58475	up
3.38256	0.203174	down
0.138369	41.5953	up
2.77685	0.235873	down
1.90159	28.1787	up
1.00127	0.0344259	down
19.6932	1.43864	down
0	1.30241	up
66.3125	20.2118	down
2.45345	91.7314	up
5.20764	0.81634	down
3.38562	0.0829241	down
0.0311544	1.39958	up
22.5544	3.85102	down
0.863864	10.5124	up
0.517796	15.7422	up
29.3032	3.8678	down
0	1.07578	up
1.09903	0.110172	down
3.74189	0.149306	down
0	0.413236	up
17.9111	0.311255	down
2.46431	23.8852	up
10.3087	1.96977	down
2.9226	0	down
6.97398	0.272149	down
0	1.42612	up
33.87	10.3421	down
0.915371	33.2856	up
0	8.22169	up
2.67701	0.306417	down
21.7559	7.46423	down
0	5.24946	up
20.6969	2.8486	down
49.2218	12.6139	down
5.22081	1015.49	up
77.6668	21.1534	down
2.63953	0.0927564	down
0.0266713	0.711107	up
23.7795	6.18912	down
0	0.584087	up
19.8376	5.00171	down
18.7364	3.22533	down
0.180785	17.1958	up
2.49933	0.207285	down
0.0182144	6.08608	up
0.412297	0.0306945	down
0.50547	0.0382471	down
1.92371	0.381236	down
1.27166	19.8647	up
0.133865	3.32798	up
3.69823	0.0588068	down
19.7253	1.01745	down
1952.12	9.79038	down
0.396202	0.0208228	down
124.518	7.377	down
0	0.77818	up
0	2.53577	up
3.1459	0.949013	down
6.44317	1.70445	down
1.40061	16.8044	up
13.9146	3.07042	down
0.886492	0.00304898	down
9.19279	0.410672	down
3.56059	0.86761	down
7.99554	0.8792	down
0.083687	2.62003	up
0.948704	0.0475083	down
1.29153	15.0121	up
6.4182	1.35355	down
3.18902	0.821793	down
0	1.27269	up
0.0155189	8.66485	up
1.31026	0.175385	down
33.5607	5.94242	down
0.135914	4.37647	up
4.31606	0.881467	down
13.0211	2.52554	down
26.8443	1.7721	down
1.86741	0.251558	down
3.45441	0.777616	down
1.28195	0.217938	down
1.67144	0	down
0.127582	7.62577	up
8.02744	0.923753	down
2.33719	0.448655	down
0	1.23529	up
2.85019	0.323261	down
4.61772	52.2926	up
0.201495	4.28245	up
13.4515	2.88958	down
0	0.634052	up
49.9382	10.1569	down
14.3095	4.5606	down
33.0364	4.47926	down
0.872986	13.3966	up
0	7.53884	up
0.649837	7.78899	up
0	0.347267	up
0.660931	8.60584	up
12.0678	4.85251	down
1262.18	1.99498	down
0	0.513937	up
0.0156598	1.30598	up
0.865832	0.067188	down
6.01817	1.91503	down
6.27249	2.11314	down
0.205397	0	down
0.414197	302.988	up
0.279854	0.00646489	down
1.87289	0	down
0	0.652506	up
57.8328	11.1105	down
7.73501	1.36416	down
16.6874	3.45858	down
0	0.175002	up
0.361235	6.96334	up
12.2756	4.46114	down
0.735692	0	down
24.8883	2.45338	down
3.22576	0.744663	down
18.1524	5.40694	down
0.609448	19.8438	up
26.2468	9.8583	down
2.77971	0.870353	down
0.0437013	2.48402	up
0.0344157	2.60383	up
1.39652	0.408136	down
0.0112084	4.10389	up
0	0.547191	up
0.00512423	1.54344	up
0.0355005	9.78452	up
0.0082735	0.844348	up
7.1273	2.40169	down
0.0190549	4.12725	up
0	0.653742	up
0.744081	0.0918084	down
14.5219	4.88587	down
0.607591	5.97894	up
41.4511	12.1353	down
0.363289	7.68488	up
0.315486	5.44133	up
7.02428	1.16398	down
0.0492796	2.25799	up
9.09796	2.70947	down
5.33924	48.6589	up
0.0023832	0.856363	up
19.2393	8.10916	down
15.4733	5.44413	down
1.419	27.977	up
12.8714	2.45969	down
1.0426	7.74264	up
5.12946	0.828892	down
9.31079	2.46671	down
0.625168	13.5562	up
1.36491	0	down
7.47678	1.39708	down
8.17201	3.5024	down
8.82301	3.05782	down
36.0707	564.498	up
0.105477	3.0053	up
0.029628	1.89385	up
1.52451	29.7251	up
0.123047	5.34435	up
4.09518	0.187381	down
0.0354282	2.41603	up
13.227	1.9223	down
0.285453	14.8103	up
10.866	1.92568	down
5.27795	0.610049	down
21.8876	5.10584	down
5.87248	2.19557	down
0.306515	0.0168504	down
0.250454	4.50888	up
0.352709	7.25951	up
0.171583	0.00324537	down
0	0.901845	up
2.04248	0.0690336	down
120.982	26.5819	down
1.47121	43.7975	up
0.0172828	1.02274	up
0.112948	27.3822	up
2.53825	0.0287042	down
1.8556	0.192648	down
0.0590162	2.6138	up
0.179963	3.68378	up
0	0.313899	up
0.0656394	2.38926	up
0.214536	5.42849	up
0	2.89097	up
0.301468	2.7408	up
20.6743	4.72213	down
6.43584	1.26478	down
1.93079	12.2188	up
3.50773	0.329287	down
9.20899	2.7283	down
0.753754	8.08296	up
0	2.84795	up
15.1772	4.52507	down
2.22585	0.217753	down
0.41503	4.85178	up
9.10024	3.28374	down
3.92429	251.469	up
1.18279	37.4262	up
12.69	0.508943	down
0.83138	8.69289	up
4.87309	1.2145	down
0.0541249	16.2476	up
2.57139	0.439634	down
0.0302776	1.06796	up
7.49465	0.593386	down
2.08854	0.768718	down
5.83045	1.85391	down
0.682792	5.95104	up
0	0.23283	up
0.583997	13.0835	up
14.4355	167.078	up
0	0.431862	up
4.45849	0.806121	down
0.368455	3.34142	up
0.583683	9.41692	up
0.0885893	22.6105	up
0.133903	5.4901	up
0.285242	0.00360961	down
0.107843	2.21289	up
0.0253724	0.863167	up
0	0.399484	up
11.4849	1.80489	down
13.4665	4.52993	down
3.46682	0.903053	down
0	0.445396	up
0.23186	2.5852	up
0.0992127	2.47949	up
0.0112065	1.07645	up
8.96084	1.5481	down
0.0144095	3.07009	up
9.02912	4.6927	no_diff
0.306467	5.61072	up
2.67572	123.172	up
2.58548	0.459782	down
0	0.750061	up
45.1933	10.8188	down
0	0.601488	up
17.6478	6.07671	down
18.5808	238.685	up
5.5592	0.889472	down
0.312889	11.36	up
0	2.03425	up
10.5327	763.325	up
0.0415034	1.93751	up
0.572232	6.43629	up
1.16752	0.408885	down
0.202842	4.04285	up
1.06756	9.43083	up
4.48644	39.432	up
0	10.5258	up
3.31005	0.39703	down
0.0135857	7.12584	up
4.07408	1.76149	down
0.655838	10.241	up
0.0285344	1.05613	up
0	0.212921	up
3.13719	65.3131	up
0.142606	6.45102	up
0	1.23855	up
28.5316	8.92218	down
3.80243	1.60142	down
4.08333	0.541747	down
0	0.690624	up
15.4501	4.83735	down
0	0.259224	up
5.21879	1.78355	down
0.0221246	3.32374	up
0.715426	11.1729	up
0	0.0807039	up
0.306058	8.87629	up
0.742641	8.77819	up
0	4.56531	up
3.03392	52.8545	up
47.2469	4.50634	down
95.1806	6.3813	down
6.34103	0.649918	down
0.404902	0	down
0	0.327366	up
3.32488	1.19947	down
21.4619	6.11011	down
1.04249	0.128821	down
1.62648	0.276199	down
1.87774	0.267831	down
16.5281	6.94974	down
35.8428	7.24884	down
44.2163	3.06163	down
1.87252	12.0061	up
6.21354	748.66	up
3.5442	53.3167	up
30.1962	8.43493	down
1.75338	0.0931847	down
2.80714	0.665879	down
0.466894	27.5962	up
0	0.922717	up
0.57777	0.0361141	down
3.33294	31.6252	up
2.91405	179.139	up
42.4637	4.85775	down
12.0947	5.86615	down
1.21858	12.265	up
8.73568	0.683475	down
1.63118	0.394837	down
0.339146	0.00607125	down
1.60425	18.5156	up
0.684704	14.687	up
2.15103	14.0656	up
0	0.752184	up
23.7849	10.0978	down
0	0.228393	up
2.44544	18.5796	up
0.00363859	0.78164	up
0.00198363	0.766637	up
0.0434533	2.52093	up
2.9157	1.06444	down
0.052852	1.71162	up
2.34217	0.507699	down
3.61698	1.3518	down
0.164621	2.0826	up
1.2943	17.264	up
0	0.268595	up
39.4225	5.58935	down
0.141238	2.50048	up
2.40415	26.5184	up
0.00584269	5.75967	up
1.58438	14.7451	up
0.337986	21.2392	up
0.0609265	2.18216	up
0.0866591	3.81068	up
0.00312765	0.8164	up
0.631067	8.37052	up
0.0962623	2.36227	up
2420.17	251.41	down
2.22953	0.609713	down
1.75424	0.361573	down
4.11311	0.882011	down
0.195577	2.79448	up
0.193891	3.31755	up
5.90417	0.103055	down
1.98843	0.09176	down
19.3961	9.26478	down
12.1339	5.31712	down
0.691541	28.1047	up
1.00245	9.1006	up
12.0218	4.88088	down
0.509226	7.02071	up
0.0275923	2.2632	up
0.0900844	1.36369	up
1.35544	0.102746	down
0.449896	0.067898	down
10.4752	1.30245	down
53.602	6.74481	down
1.1878	0.203466	down
2.6329	0.769032	down
0	5.60876	up
4.59239	2.25584	down
0.447286	0.00401154	down
0	0.263482	up
0.566098	6.35123	up
0.00332236	9.1011	up
0.304396	0.0494469	down
0.961188	25.2646	up
1.47503	10.4076	up
0.0111392	2.85411	up
31.9385	13.9399	down
5.38229	2.74501	no_diff
4.93896	0.370594	down
1.94909	15.8668	up
0	0.938086	up
0.0269258	2.35743	up
0	1.10349	up
0.451293	8.32076	up
7.57908	2.93261	down
0.663416	0.130368	down
0.00590341	1.0164	up
7.07804	0.392855	down
0.0595678	1.28412	up
0.016324	2.42341	up
0	1.0646	up
0	1.54914	up
5.28717	1.32684	down
0.165862	3.24973	up
18.1678	8.86561	down
0.0834985	16.6506	up
4.93322	32.8069	up
0.147128	2.16722	up
0.128798	11.764	up
0.596101	39.2784	up
2.66264	72.7904	up
0.34312	7.41465	up
0	1.36968	up
1.08819	15.1309	up
0.609343	4.21017	up
864.861	107.366	down
6.17902	1.2256	down
6.30306	0.514735	down
0.0923427	1.35933	up
0.869841	0.112553	down
2.61331	1.19388	down
0	0.417865	up
0.626167	0.210125	down
45.7466	6.96903	down
0.431084	6.04712	up
1.52552	18.4342	up
20.4838	9.20977	down
0.0118188	0.732154	up
0.0573428	1.29446	up
0.907284	8.10682	up
0.320841	0.00824007	down
2.031	0.323417	down
0.684903	11.6061	up
0	0.12215	up
0.509803	0.0418778	down
15.2154	3.85265	down
0.126062	21.763	up
2.16154	17.3347	up
0	1.67399	up
7.88848	2.34423	down
0	0.150893	up
0.011347	2.62797	up
0.933111	9.98515	up
9.07996	4.83131	no_diff
1.74823	13.9488	up
3950.82	536.743	down
0.00691105	1.47801	up
5.99505	70.972	up
3.35599	1.35146	down
0.00224235	0.532708	up
19.6071	0.68985	down
0.172591	4.52212	up
43.345	21.7244	no_diff
0	1.47538	up
4.403	1.92953	down
2.22879	25.3127	up
0.204089	1.86396	up
2.17288	0.761213	down
40.1425	19.0352	down
44.7912	9.46266	down
0.318049	5.49319	up
42.5835	5.93949	down
1.3145	0.0765687	down
34.58	16.1969	down
8.69899	1.01512	down
0.327607	3.71741	up
0.0106996	1.48933	up
15.6329	2.85042	down
2.61103	36.1794	up
11.8404	5.59702	down
1.07384	11.6454	up
1.93598	0.52858	down
26.6779	13.6436	no_diff
1.07223	0.299276	down
2.33474	34.752	up
5.69486	2.74716	down
8.74695	3.3925	down
5.14207	2.05996	down
1.75913	23.5677	up
0	2.28358	up
1.04867	0.114348	down
0.0502064	1.52028	up
48.7503	637.53	up
6.85956	2.58626	down
0.483043	4.34841	up
0	0.233626	up
2.34151	0.140848	down
18.3167	2.15191	down
2.01867	16.0238	up
9.07813	4.89655	no_diff
0.0474323	0.825238	up
13.0925	1.22204	down
7.42416	4.08418	no_diff
231.943	20.5506	down
0.0770852	1.29243	up
1.64201	18.5104	up
0.0010792	0.165012	up
0.694238	12.7211	up
0.239983	2.94909	up
1.10443	9.11494	up
1.53955	12.8915	up
0.498983	3.04194	up
0.00561468	0.822978	up
2.47104	31.6424	up
3.3741	0.783969	down
6.19741	0.690189	down
0	0.0774898	up
5.34205	38.4138	up
1533.99	307.701	down
0	2.32747	up
0.599987	8.47653	up
12.9921	1.43159	down
0.0912488	3.51843	up
0.167076	2.39769	up
0	0.117821	up
0.2691	3.48552	up
27.8156	2.68903	down
6.10732	46.7803	up
0.0252151	1.04579	up
0.142807	0.00989337	down
3069.05	120.953	down
5.64024	78.6821	up
2.21992	17.3394	up
0.137887	5.17017	up
10.6021	138.25	up
2.77973	0.110443	down
136.164	3.90028	down
1.60432	16.8486	up
39.6413	20.214	no_diff
9.70875	4.58513	down
0.0041566	0.536687	up
0.288512	4.44653	up
0	0.387418	up
0.105734	5.62738	up
0	0.253535	up
0.126789	2.82607	up
12.2213	0.983279	down
0.400415	0.0294797	down
21.8496	3.08451	down
0.542769	9.07784	up
1.44714	0.377591	down
0.212061	3.36272	up
1.25187	60.6171	up
11.3126	5.85911	no_diff
0.0253928	0.495391	up
0.00948641	1.56907	up
15.5904	8.8067	no_diff
0.447645	6.98446	up
15.6211	4.00357	down
0.244031	2.26824	up
0.0591256	2.1681	up
0	0.572543	up
0.158659	2.05282	up
3.59146	1.88637	no_diff
0.1533	2.72214	up
3.40444	0.956039	down
1.983	0.508133	down
0.128567	1.14627	up
0.0480321	4.30633	up
14.8671	3.34075	down
1.40527	12.099	up
0.0716744	2.4659	up
0	0.327618	up
0.573311	5.69248	up
0	0.158317	up
20.7903	3.32891	down
0.0120276	2.62599	up
3.281	42.4976	up
0.0894426	1.59773	up
1.14777	8.53687	up
0.805832	8.03861	up
0	0.512603	up
2.2907	13.1792	up
0.672795	0.0512315	down
0.0134579	1.13162	up
0.269919	4.69209	up
0	0.45491	up
4.17835	36.2808	up
1.71789	23.3957	up
47.7927	24.3523	no_diff
0.0310074	1.80919	up
2.30481	12.1835	up
0.223	2.16633	up
0.60625	6.14525	up
0.480922	5.45826	up
0.872904	9.72258	up
18.5165	1.83816	down
7.34881	52.9857	up
18.6672	9.96262	no_diff
0.156291	2.07007	up
20.858	7.83711	down
3.67871	137.557	up
3.48681	0.865812	down
0.269409	0.00255046	down
6.15609	2.89139	down
0.12782	0.0199448	down
5.78255	2.74769	down
10.4338	1.18534	down
0.003318	0.33765	up
0.00228669	0.304373	up
3.49781	20.8224	up
0.195424	1.92391	up
11.7084	6.80844	no_diff
9.23483	4.88566	no_diff
1.48725	12.9656	up
0	0.790239	up
0.515076	10.1211	up
185.898	39.8559	down
7.29821	2.71055	down
0.0312521	0.936222	up
0.234445	0	down
0.116706	1.33611	up
9.39171	5.26206	no_diff
0.0140466	5.17816	up
1.1969	0.439434	down
0	0.304505	up
0.136138	6.80477	up
0.92679	5.46138	up
5.31066	1.40218	down
0.0196816	3.25422	up
0.285487	0.0751099	down
570.083	44.1754	down
3.81348	32.112	up
0.0067456	0.467924	up
2.91224	26.1223	up
0.182304	0.0320341	down
0	0.135086	up
1.76324	9.24925	up
7.08128	4.34957	no_diff
0.616689	7.2866	up
4.55724	2.04688	down
5.557	2.91351	no_diff
0.13891	4.78844	up
0.0897642	2.9148	up
2.71841	15.7166	up
261.57	41.8425	down
0.421905	11.1746	up
28.1957	13.988	down
0.101583	4.89784	up
2.67469	1.10819	down
1.76038	0.743233	down
0.426956	4.62341	up
1.13648	0.18694	down
0	0.150635	up
0.672008	5.90867	up
39.4373	9.35333	down
1.38066	0.23562	down
4.61043	27.6682	up
2.59218	16.4849	up
0.752813	4.94389	up
0.019452	0.400864	up
18.6919	8.46881	down
5.54045	1.2624	down
9.60676	158.174	up
0.766661	37.0722	up
5.11635	53.4141	up
0.904193	7.42199	up
0.0723836	0.653125	up
1.03756	0.19207	down
0.11877	1.62323	up
0.0814372	8.97853	up
0	0.0788288	up
56.4987	27.7887	down
0	0.738277	up
0.0551427	1.25779	up
1.01813	5.8218	up
0	0.327902	up
0.0326556	1.4457	up
0.757947	12.6802	up
19.6851	3.53233	down
5.26862	48.4374	up
11.1844	6.52168	no_diff
0.007201	1.25036	up
1.55643	0.542443	down
0.147689	2.3338	up
0.138212	2.71547	up
31.9055	410.055	up
1.92896	10.5729	up
0	0.36156	up
10.8183	6.37957	no_diff
2.65876	15.395	up
0.09761	1.24507	up
147.247	60.3526	down
1.91163	0.39467	down
4.17417	56.5352	up
0.411583	4.64918	up
1.46136	0.126978	down
1.39869	10.8444	up
0.0959046	1.89002	up
0.175622	3.07061	up
0.218417	1.74416	up
0.0739463	3.25819	up
0.00363183	0.17355	up
4.12914	1.78168	down
2.74969	1.71014	no_diff
10.6482	5.57928	no_diff
3.68559	1.75244	down
7.95827	2.82318	down
0.302684	4.59077	up
0.753888	0.248831	down
5.97424	2.75214	down
329.744	29.8746	down
0	0.472344	up
0.744073	9.03753	up
0.610926	6.7587	up
0.765321	0.245502	down
5.51247	3.31091	no_diff
0.0951621	3.02594	up
2.13595	21.1424	up
0.0118128	3.29989	up
5.03038	1.68258	down
18.2486	1.48871	down
0.358096	3.82818	up
0.133495	4.651	up
4.98237	0.98121	down
0.2996	0.0429706	down
0.617282	5.08011	up
0.632292	5.2798	up
0.00324284	0.184205	up
3.49468	27.6768	up
6.63972	1.06631	down
1.65684	26.4214	up
0.23787	9.38279	up
0	1.21817	up
1.2299	0.0305682	down
7.94424	1.30737	down
24.9108	3.09062	down
18.0377	10.2438	no_diff
1.45521	11.3912	up
0.016406	0.724796	up
4.35216	1.58799	down
1.12261	10.6975	up
0.151254	3.02489	up
0.0523904	0.731512	up
0	5.44807	up
1.84677	11.832	up
1.71501	0.975954	no_diff
0.55589	5.05081	up
0.477404	3.62754	up
0.703559	0.193893	down
3.0203	0.661584	down
0.110231	0.942194	up
0.0862874	1.72239	up
11.3273	6.29017	no_diff
4.4038	0.900736	down
1.56992	0.144217	down
65.7962	15.7063	down
0.131536	92.6551	up
0.902404	4.9747	up
0.803825	0.200017	down
6.67695	2.33633	down
0.0716173	1.12527	up
0	1.82576	up
78.6548	15.0171	down
0.0648451	2.76124	up
0.0365272	3.22066	up
0.241934	3.96102	up
0.727628	5.6509	up
4.15544	2.0121	down
0.32075	2.62769	up
1.63358	0.570946	down
2.85474	1.29195	down
0.151584	2.52334	up
0.897585	4.93647	up
0	0.389568	up
3.67433	1.0229	down
0.712492	9.58781	up
0.423016	6.38191	up
1.20102	0.119374	down
0.0649441	2.04919	up
0.0579364	33.9603	up
6.3072	2.26848	down
0.0208991	0.908298	up
1.96474	1.20734	no_diff
1.23916	0.480271	down
0.01089	0.692203	up
3.17576	16.4935	up
18.1454	7.6352	down
0.269846	2.16352	up
0.316572	2.82327	up
4.41318	0.689261	down
0.521563	5.16775	up
3.77008	22.744	up
0.957866	16.9477	up
0.00569366	0.518402	up
0.228646	2.64595	up
1.27194	6.47763	up
1.5919	10.0243	up
5.86148	0.395805	down
0.00908712	0.675634	up
0.764193	0.00398227	down
0.717531	5.683	up
8.14604	2.69339	down
0.940997	6.41624	up
0.118284	2.0991	up
3.45378	1.73857	no_diff
65.4496	864.535	up
10.5238	71.924	up
0	0.318773	up
0	0.147507	up
0.00130916	0.167479	up
5.76554	0.139048	down
0.486008	5.69891	up
1.98009	1.11187	no_diff
0.00273944	1.60025	up
464.332	101.347	down
3.93949	1.83841	down
430.34	58.8912	down
0.153703	1.42645	up
1.2375	0.630651	no_diff
0	1.26604	up
0.766478	0.00973946	down
2.35503	0.320897	down
2.98784	20.6012	up
3.25621	1.59372	down
2.19764	38.5486	up
4.70667	28.0657	up
1.64237	10.7243	up
0.0259865	0.621275	up
0.125973	2.24788	up
71.454	19.6655	down
0	0.373949	up
0.16424	1.79046	up
1.0525	6.43084	up
0.183621	2.99373	up
0.0677072	3.94546	up
0.4489	0.110398	down
1.47696	0.543891	down
24.6669	9.46999	down
9.63248	1.13702	down
9.10753	5.48675	no_diff
0.0543375	1.00277	up
0.0215959	0.54646	up
0.169218	6.40667	up
0	0.850738	up
5.90391	38.5911	up
0.0435982	0.728811	up
0.574122	3.58704	up
0.807022	0.254699	down
47.9698	282.776	up
0	0.546824	up
0.00630956	0.48334	up
2.00575	15.8027	up
1.01812	6.88592	up
7.61757	73.734	up
1.08672	5.74269	up
1.78956	0.665368	down
4.07672	0.991726	down
0.119101	2.2489	up
7.73532	5.28589	no_diff
0.0190107	0.779433	up
1.07677	6.0129	up
1.26328	16.8749	up
0.973439	7.99209	up
61.442	10.5799	down
0.270279	7.30078	up
1.83307	0.234953	down
5.83488	2.55753	down
2.81202	14.6894	up
1.16023	0.332904	down
0.127832	1.05299	up
1.14044	0.265666	down
4.26871	2.63742	no_diff
0.173822	5.93443	up
0.995932	0.141418	down
0.0053474	0.215513	up
0.372772	9.81089	up
0.00592864	0.434333	up
0.192009	5.05957	up
49.2929	21.8526	down
7.27333	4.10753	no_diff
0	0.241745	up
0.052729	2.10414	up
8.23905	5.57625	no_diff
41.9291	9.6038	down
0.276383	2.48095	up
6.8653	42.7974	up
8.57407	4.9915	no_diff
4.75982	1.68805	down
4.08535	41.6982	up
0.000755685	0.0532614	up
2.3139	0.700454	down
4.54153	2.62243	no_diff
2.55272	1.0067	down
1.73299	13.3108	up
0.0192168	0.987276	up
0.00955231	2.20748	up
0.0296748	9.02798	up
0	0.708728	up
0.336952	2.43216	up
1.88719	0.175552	down
0.0440073	9.01696	up
17.5784	5.92901	down
0.833944	6.268	up
0.0472396	0.852964	up
8.42235	5.16405	no_diff
0.0707799	1.43051	up
237.504	28.4504	down
1.23181	0.283498	down
0	0.780467	up
13.5597	6.72772	down
20.787	9.97534	down
0.779162	8.39557	up
62.3117	37.6029	no_diff
3.47155	1.4073	down
1.51063	0.0519294	down
0.464355	3.71863	up
0.693456	6.78087	up
4.25607	2.70282	no_diff
1.75484	14.9948	up
7.85704	4.87082	no_diff
481.755	102.613	down
3.91155	20.7769	up
2.29211	11.595	up
0.244957	1.7842	up
0.0170694	2.5045	up
3.94215	23.2082	up
0.167643	1.91369	up
0.47172	6.40336	up
11.2442	7.33849	no_diff
0.878358	0.143819	down
0.0257673	1.06546	up
7.93359	2.28437	down
1.98002	11.582	up
4.98497	2.44972	down
6.22131	3.35487	no_diff
2.10275	0.945578	down
1.42849	7.0851	up
0	0.094031	up
2.18377	10.664	up
18.9818	11.6037	no_diff
0.028526	7.98037	up
1.12152	6.58069	up
2.27437	11.0459	up
0.201529	2.54541	up
0	0.143334	up
0.0524481	1.11042	up
0	0.185721	up
0.0161003	0.847256	up
2.71243	1.31248	down
0.912737	6.39719	up
0.986095	6.47552	up
0.882008	9.00569	up
0.33036	7.14759	up
0	1.0757	up
1.50777	0.743297	down
0.234191	4.12533	up
2.11448	0.984681	down
0.842008	6.771	up
0.1156	2.02827	up
0.0523796	1.1565	up
1.34558	7.63219	up
0.010616	0.353537	up
3.47571	1.98983	no_diff
6.48466	108.972	up
1.49799	8.96591	up
0.0995795	2.15465	up
2.11242	0.339696	down
0.507207	3.14475	up
6.03494	1.91357	down
5.58208	2.50722	down
0.22709	3.41448	up
0.35273	3.17091	up
0.0184027	1.8666	up
14.3184	8.85714	no_diff
10.0315	6.3727	no_diff
1.69528	13.5528	up
0.0240153	1.55607	up
7.22801	3.70176	no_diff
3.88909	2.06882	no_diff
2.31724	13.1598	up
4.93182	2.8603	no_diff
1.75677	13.1379	up
7.64336	3.9662	no_diff
3.2393	1.35348	down
3.4905	1.55183	down
0.125663	1.00907	up
42.3105	10.4596	down
4.37985	24.1825	up
0.0390747	0.875077	up
3.42575	1.38603	down
0.812392	8.89052	up
0.070927	2.17435	up
24.652	4.88188	down
27.1278	1.4243	down
7.3789	3.44027	down
18.3598	10.4973	no_diff
0.0582497	1.27015	up
0.00321682	0.724686	up
1.15476	6.43593	up
0.00633633	1.47977	up
0.0187143	1.31251	up
1.10411	0.137464	down
1.81891	0.458032	down
0.010135	0.260553	up
1.04122	0.102937	down
4.0109	1.96678	down
0.0801776	1.9088	up
0	0.166656	up
0.00584269	2.38819	up
0.958858	0.132046	down
0.406024	0.128965	down
0.00831649	0.549229	up
0.177839	1.85611	up
0.100464	1.10786	up
4.09346	0.566215	down
2.78221	36.5791	up
0	0.137097	up
0.364861	0.0907164	down
0.3171	3.07744	up
0.570622	0.082996	down
0.963605	0.179346	down
3.49289	1.40831	down
0.027473	1.97773	up
0.0169452	0.696886	up
1.75819	9.77133	up
0.437511	2.7477	up
5.10877	36.3599	up
0.495338	9.78488	up
0.704442	0.0793773	down
4.03541	1.03827	down
3.96867	22.5836	up
0.122546	2.30755	up
0.415422	5.28972	up
1.5137	0.192852	down
0	0.304506	up
6.53708	40.3215	up
28.9852	9.08462	down
0	1.1653	up
0.980274	6.59177	up
10.4485	6.62781	no_diff
18.2532	10.1012	no_diff
6.48737	3.19227	down
1.46748	0.543496	down
0.732051	0.153494	down
0.0417453	0.567137	up
5.67308	3.65382	no_diff
0.00628681	0.389376	up
0.461677	0.0142598	down
1.36187	23.7249	up
0.263556	1.88398	up
1.00167	6.67484	up
4.61953	29.83	up
10.8175	3.41166	down
28.4667	220.412	up
0.245557	5.48723	up
2.17483	1.01918	down
0.161991	2.08583	up
0	0.685696	up
5.05132	3.28326	no_diff
1.00181	0.491492	down
0.0117622	1.38843	up
11.9982	3.27019	down
0	0.113651	up
0.423094	3.26068	up
0.0177359	0.31099	up
1.02839	0.226364	down
0	0.58137	up
1.04106	6.28128	up
5.70375	28.6173	up
5.34214	1.74377	down
1.77069	9.26044	up
3.70783	23.5899	up
1.56134	0.398852	down
0.325003	0.0998872	down
0.426265	0.139659	down
9.37498	5.1144	no_diff
0.537864	4.2386	up
0.324512	0.0300932	down
63.0494	36.0599	no_diff
0.143991	1.83518	up
0.799747	0.314336	down
1.50006	7.85033	up
0.0155538	0.661379	up
4.48703	3.1089	no_diff
0.785944	5.74139	up
2.87798	18.9135	up
5.27987	1.6667	down
0.811267	0.165921	down
3.88653	0.518339	down
5.44874	40.0261	up
0.714028	4.00223	up
1.56853	0.723983	down
6.74279	4.43579	no_diff
0.937475	5.82053	up
0.0051592	0.492521	up
0.600816	3.57912	up
0	0.563921	up
9.47955	6.68522	no_diff
0.00891845	0.394048	up
1.02579	0.277089	down
1.17426	5.71544	up
1.1084	0.188347	down
1.90784	9.97755	up
0.0595921	1.07364	up
1.46189	7.1156	up
0.0413648	1.18131	up
0.832113	0.222153	down
1.39124	0.105657	down
3.41586	2.28123	no_diff
0.0528231	0.843515	up
0.993532	0.0779158	down
0.0720267	1.33174	up
0.957922	5.37654	up
1.18364	0.549269	down
0.21243	1.57355	up
0.0331353	1.42886	up
4.76498	2.63985	no_diff
12.9743	4.99691	down
0.0756157	1.67224	up
1450.15	373.633	down
7.6827	4.58977	no_diff
0.00358731	0.298117	up
0.0452455	1.29924	up
0.317704	2.4143	up
2.4026	11.3806	up
0.276928	3.60895	up
0.7368	4.64704	up
0.425642	2.22483	up
0.0143308	4.10787	up
2.85797	1.70991	no_diff
17.1175	89.8325	up
2.90728	2.01364	no_diff
2.00622	0.759588	down
0.000900531	0.293702	up
0.00705127	2.57002	up
1.34014	0.442221	down
0.0595222	1.93019	up
1.40199	6.43873	up
1.68391	0.496614	down
0.335286	0.06917	down
0.541766	0.136714	down
0.0843308	2.62255	up
0.00870032	0.537455	up
0.00390234	0.28346	up
2.64229	0.225665	down
0.0931751	1.2471	up
1.01855	6.32479	up
0.644317	3.16774	up
0.101693	2.03066	up
0.0860642	1.31629	up
1.54705	7.65632	up
0	0.275037	up
8.96469	6.08207	no_diff
79.783	19.6763	down
71.2997	18.8912	down
8.92173	1.71207	down
0.171834	0.0076256	down
0.234542	0.030923	down
1.55742	17.9335	up
0.0444828	2.02753	up
1.29311	6.614	up
0.24846	2.42294	up
0.903186	4.69832	up
0.834821	10.3121	up
0.00240011	0.228792	up
11.9915	8.10734	no_diff
1.04251	5.38239	up
19.6838	7.34473	down
0.0517994	1.02677	up
0.0578924	0.706189	up
9.39139	5.24756	no_diff
0.0008012	0.0502789	up
4.66221	2.54497	no_diff
0.0074071	0.627774	up
1.13191	0.43568	down
0	0.908114	up
16.8362	2.79435	down
0.244744	2.38354	up
0.254824	3.40148	up
41.2564	15.5296	down
10.3401	3.8018	down
1.89869	13.6476	up
0.30615	3.1512	up
0.322695	2.88115	up
0.0294866	0.912058	up
2.45619	1.14874	down
86.4428	54.7827	no_diff
4.26788	2.4791	no_diff
0	0.185318	up
0.298673	2.46409	up
0.00575507	0.197044	up
0.629346	6.49473	up
0.179198	1.47618	up
0.056582	1.94735	up
2.63446	0.509109	down
3.72063	1.81667	down
0.285513	3.8946	up
0.159401	1.72838	up
0.17554	1.42805	up
6.66568	4.24158	no_diff
3.34737	1.68699	no_diff
2.32901	1.45882	no_diff
1.69921	10.8789	up
14.9736	85.0774	up
1.98731	0.147245	down
0.00595315	0.402503	up
2.04992	11.1661	up
0.502694	3.66184	up
3.18164	15.2722	up
0.0071522	0.480725	up
0.0223074	0.734444	up
1.73964	10.2327	up
0	0.358838	up
0.143565	2.08983	up
2.43759	12.9439	up
2.23443	14.5117	up
5.05242	2.22406	down
2.20621	9.78179	up
4.15271	0.894217	down
1.88968	9.07903	up
1.13737	0.784706	no_diff
5.67161	3.81509	no_diff
0.391372	2.34678	up
2.28022	10.063	up
3.49552	0.929687	down
8.31489	99.054	up
1.8464	21.4867	up
1.10164	7.39194	up
0.775585	0.177649	down
0.364204	4.83615	up
0	1.74128	up
0.556177	0.0327361	down
0.0307509	0.698398	up
4.72901	42.013	up
0.910192	5.092	up
13.6494	2.03222	down
2.43142	0.322521	down
2.28875	16.191	up
1.0984	9.30225	up
0	0.336509	up
25.3431	10.9295	down
2.16888	0.814419	down
4.16659	1.0263	down
1.31622	9.90403	up
0.554625	4.55098	up
1.22713	9.85856	up
1.3494	0.362951	down
0.106712	1.53731	up
2.85698	2.1042	no_diff
0.679898	10.9057	up
4.75011	3.51851	no_diff
0.396148	2.02802	up
4.71657	25.3394	up
4.62777	2.76434	no_diff
0.0735294	1.94068	up
7.59213	4.78302	no_diff
0.200405	3.64802	up
0.0730752	28.1986	up
3.74902	22.7353	up
0.305345	2.32028	up
0.655629	0.129892	down
0.0065232	0.995938	up
2.27148	1.33082	no_diff
0	0.395721	up
22.0763	13.6951	no_diff
0.637372	9.26808	up
0	0.104619	up
1.30848	0.612968	down
0.875436	7.6827	up
7.95318	45.6869	up
0	0.30299	up
0	0.382444	up
0.00510466	0.504992	up
0.769164	0.0817974	down
1.5071	7.28752	up
5.94846	42.468	up
2.41911	18.667	up
1.40182	0.433447	down
2.86218	20.1891	up
0.292595	3.70446	up
0.737539	0.087021	down
2.42154	1.25196	no_diff
1.50227	0.378314	down
8.71006	66.0486	up
0.0074084	0.305824	up
12.4433	71.1503	up
6.07799	3.44105	no_diff
9.34039	7.39427	no_diff
0.193664	2.55639	up
39.7816	8.60848	down
3.73119	18.7595	up
0.15977	1.99914	up
0.22424	1.50175	up
0.831834	0.405159	down
0.243339	2.15418	up
0.673456	4.7031	up
19.2064	4.216	down
0.792535	0.274114	down
16.9852	107.543	up
9.88836	1.20339	down
2.23289	12.3724	up
0	0.380774	up
0	1.14359	up
125.464	32.6683	down
50.0234	15.7165	down
0.670574	5.06782	up
0.383134	3.53287	up
18.6673	12.0373	no_diff
135.471	41.0572	down
0.0291866	0.604369	up
2.52056	0.904174	down
8.24657	3.23951	down
14.8876	5.75974	down
0	0.291869	up
12.2705	2.1966	down
16.1768	84.0352	up
0.326023	8.99926	up
6.2055	3.88109	no_diff
2.18737	11.6301	up
2.20837	0.411004	down
0.417618	3.44376	up
2.3592	10.5114	up
2.94861	14.0358	up
3.99612	20.3697	up
0.0684141	1.3858	up
11.0951	2.66948	down
20.7444	14.1864	no_diff
0.219575	1.70223	up
0	0.620767	up
25.4005	13.3311	no_diff
4.85445	35.9366	up
0.196763	5.63612	up
0.00607181	0.283177	up
35.7447	18.0753	no_diff
4.51937	2.9207	no_diff
0.157495	0.0439958	down
0.82716	4.44572	up
0.951834	0.488446	no_diff
7.05514	5.35475	no_diff
1.00337	0.14028	down
5.72852	3.66205	no_diff
0.0186652	0.582716	up
6.23871	4.23462	no_diff
0.0522208	1.3345	up
0.0243733	3.3466	up
3.19071	0.349463	down
18.8941	2.86944	down
0	0.241633	up
0.477102	24.8885	up
0.0202806	0.626353	up
0.0369821	0.792284	up
2.36242	14.2758	up
0.161956	1.88271	up
0	0.325419	up
1.32543	6.92779	up
0.655493	3.80215	up
4.88647	31.6287	up
0.378484	3.42226	up
0.0471072	0.56612	up
0.227922	2.75287	up
24.4786	10.9504	down
0.0537566	0.653228	up
5.63898	4.20454	no_diff
1.54518	7.3537	up
3.25579	0.30216	down
0.0901923	0.863402	up
1.5214	0.345713	down
0	0.305125	up
2.05843	17.1352	up
0.0636219	0.747736	up
11.1992	95.4755	up
30.5118	146.748	up
2.94978	18.1137	up
0.273291	0.0255847	down
0	1.29916	up
0.646087	6.21851	up
0.119886	1.57295	up
1.8567	19.1228	up
11.8832	5.81577	down
0.282941	0.0520559	down
0.411251	4.14211	up
5.45916	1.88493	down
0.183928	1.61392	up
1.52124	11.1684	up
2.08378	9.42056	up
0.26042	2.00134	up
0.541014	0.128919	down
0.181681	2.00311	up
2.89413	1.99517	no_diff
0.820419	0.146355	down
0.0038698	0.837212	up
0	0.123412	up
1.46997	8.73148	up
1.02909	0.35247	down
0.608409	0.0980868	down
0.115985	1.81751	up
1.15661	6.38015	up
10.0279	1.82385	down
8.29518	56.2135	up
0.0961606	1.8988	up
111.291	26.1463	down
0.093585	1.17148	up
1.02032	5.51446	up
0.0773219	0.725976	up
0.874505	4.65094	up
4.60627	19.3101	up
30.6833	7.73132	down
2.11497	1.19009	no_diff
0	0.168927	up
16.2563	3.85085	down
0.058853	2.69333	up
1.71591	0.543221	down
0.201544	2.626	up
0.130344	2.05064	up
2.84818	1.18084	down
6.51808	36.5277	up
17.2076	3.78927	down
1.07444	0.610717	no_diff
13.0784	196.707	up
0.558475	0.201109	down
1.61171	0.554754	down
0.514642	3.37756	up
2.03214	1.27271	no_diff
0.114298	1.34677	up
0.909468	6.30447	up
1.51631	0.655207	down
0.0650296	2.2914	up
1.78756	1.04527	no_diff
0.656107	3.47354	up
1.00786	5.52864	up
0.684438	4.09787	up
1.58246	0.125661	down
7.11829	92.1711	up
0.00613283	0.122066	up
0.730238	5.56766	up
1.47039	0.553158	down
25.3851	16.3583	no_diff
29.572	20.8931	no_diff
0.0213902	1.12655	up
1.681	0.448011	down
3.18394	13.7748	up
0.177384	4.8317	up
4.33455	30.2082	up
0.00632963	0.200587	up
3.38976	2.63368	no_diff
1.96226	10.8545	up
1.71697	9.00892	up
0.756901	3.3097	up
2.19463	1.32031	no_diff
4.25918	2.91578	no_diff
0.067451	1.23846	up
0.315718	8.5582	up
59.9764	392.924	up
0.0959934	4.03012	up
0.722252	4.52233	up
0.495163	2.99304	up
5.01433	3.59101	no_diff
45.1678	25.4833	no_diff
0.322944	5.50161	up
0.040577	4.27614	up
0	0.691016	up
37.118	12.5968	down
1.31467	6.71478	up
0.571936	3.73225	up
0.0042154	0.228194	up
1.76568	0.374223	down
4.88649	25.501	up
0.652071	4.80935	up
0.337343	7.25828	up
0.595871	8.17014	up
0.232953	0.0210256	down
4.25309	3.19948	no_diff
6.31146	0.970383	down
0.102746	1.59403	up
5.51929	0.696479	down
0.0313955	0.760058	up
7.1817	31.2991	up
3.55822	2.45019	no_diff
12.1092	8.67017	no_diff
0.0431768	0.57727	up
4.00807	2.84813	no_diff
1.04216	4.96881	up
0.0225563	1.00407	up
2.98499	15.5055	up
0.0999349	1.12501	up
0.531343	3.94806	up
1.93884	1.05146	no_diff
0.487137	3.07265	up
0.594279	0.0197959	down
0.264954	1.68371	up
0.0758437	1.20357	up
5.90642	28.7388	up
0.559086	6.5355	up
10.6887	4.43374	down
0.00909598	0.455416	up
18.801	12.9539	no_diff
1.62768	7.05857	up
0.583245	5.64011	up
0.223667	2.51992	up
0.0783948	1.59015	up
1.2824	6.71555	up
0.0824992	7.5877	up
37.549	11.8185	down
3.79206	2.04267	no_diff
6.55377	4.89292	no_diff
0.126057	1.6976	up
0.205132	5.13272	up
5.55813	3.34736	no_diff
4.54294	3.19239	no_diff
1.62925	10.5775	up
0.529365	2.98034	up
2.54954	10.5426	up
0.121616	1.24642	up
8.2832	42.07	up
0.761475	3.99419	up
0.221688	2.99691	up
1.48117	0.211164	down
0.932277	5.77333	up
3.06216	13.0397	up
4.85783	20.441	up
0.144008	2.32618	up
5.29195	4.25479	no_diff
4.19854	2.44642	no_diff
0.534203	0.0621616	down
1.93189	0.319351	down
0.374497	2.43544	up
0.124991	1.44558	up
3.06795	1.55737	no_diff
0.183584	2.27101	up
0.550723	3.57345	up
0	0.145778	up
0.034617	0.40036	up
3.29432	14.9931	up
1.19702	0.498033	down
0.00575989	0.663227	up
0.0281843	0.617365	up
10605.2	2858.73	down
0.215098	1.78232	up
152.086	104.964	no_diff
0.609046	0.145544	down
0.0568248	0.76903	up
3.02387	18.1149	up
0.0643333	3.15696	up
0.450694	4.165	up
1.73414	1.13847	no_diff
4.16702	2.90877	no_diff
0.00324624	0.187798	up
3.33573	0.170967	down
0.0705537	1.87557	up
0.0805242	1.34078	up
0.339445	3.56067	up
0.0234926	0.570613	up
21.8699	5.92913	down
0.249903	3.90606	up
4.01687	40.6334	up
12.259	8.78425	no_diff
0.761331	7.06922	up
0.607041	0.124884	down
3.81626	16.5045	up
0.819212	4.46107	up
0.424827	3.87648	up
6.36262	30.5373	up
0.983129	4.78539	up
117.589	80.8025	no_diff
1.50692	0.752239	down
4.2045	2.51664	no_diff
1.09547	0.149524	down
0.562699	3.28033	up
1.63239	14.1082	up
0.229463	2.72601	up
0.0132261	0.250205	up
0.221995	1.86771	up
3.68403	17.0053	up
13.8153	9.92156	no_diff
2.19516	1.05807	down
2.1151	11.4628	up
1.33349	0.70543	no_diff
10.4444	7.60757	no_diff
0.200973	1.60317	up
0.119077	6.16205	up
0.246713	2.55794	up
2.35795	11.0531	up
2.40856	0.361964	down
1.15224	7.09586	up
11.806	8.36345	no_diff
0.518848	5.7265	up
13.2644	7.03395	no_diff
4.65975	20.2192	up
0.382049	3.76318	up
1.08076	6.55365	up
5.40916	3.48083	no_diff
32.3564	8.91928	down
31.1678	17.6428	no_diff
0.986094	0.299096	down
3.26396	1.8354	no_diff
0.00115635	0.0744345	up
2.50574	43.534	up
0.372345	0.108681	down
0.237503	1.63852	up
0.162194	0.00409593	down
2.13042	12.0772	up
0.0109009	0.420761	up
0.0803774	1.1201	up
0.147141	3.30163	up
0.197904	2.17284	up
13.9371	111.998	up
3.49738	2.21881	no_diff
0.104038	3.13236	up
0.118169	1.19838	up
0.266053	1.76703	up
0.0341817	0.399934	up
0.268334	2.72019	up
0	0.461087	up
9.48892	6.68619	no_diff
0.656841	3.5721	up
1.22435	0.639905	no_diff
0.00637048	0.256189	up
0.334508	3.17162	up
1.20632	11.1029	up
0.142099	2.24722	up
11.9521	9.17088	no_diff
0	0.658428	up
0.554213	3.95541	up
277.133	91.4721	down
0.198505	2.18095	up
3.36728	1.65394	down
0.0102232	0.385931	up
0.375987	3.41729	up
0.584193	4.81977	up
0.0642311	2.45408	up
3.24316	16.9469	up
0.990963	4.81225	up
2.84251	0.802391	down
0.112048	1.30654	up
0.484801	2.66847	up
3.83138	2.41101	no_diff
17.6912	5.77989	down
1.03047	6.9089	up
0.0396445	0.486699	up
4.79697	2.95995	no_diff
1.44717	0.581036	down
0.00529469	0.158674	up
0.304357	2.38284	up
0.620459	2.58175	up
2.84799	13.6169	up
0.71316	0.133224	down
7.84343	37.2495	up
3.0673	14.6668	up
9.57888	7.71172	no_diff
0.0331741	2.35078	up
1.06515	10.0055	up
1.19094	7.3489	up
0.0908297	0.904032	up
0.00295762	0.250827	up
3.96928	17.8787	up
0.0876907	1.56004	up
0.0175284	0.576363	up
0.313445	1.91547	up
0.849601	4.08409	up
3.43693	2.33592	no_diff
14.5527	68.1418	up
132.469	35.7638	down
0	0.146902	up
0.0170667	0.760507	up
138.139	82.2789	no_diff
3.5428	2.23899	no_diff
0.241726	5.3584	up
0.26495	4.20771	up
0.60607	0.159214	down
0.289324	0.0484909	down
0.121174	4.22442	up
0.651198	3.54118	up
7804.14	1739.16	down
0.542908	3.44942	up
13.1435	60.5922	up
2.71224	13.2873	up
4.1823	23.9266	up
1.49827	1.06603	no_diff
0.522295	7.06342	up
3.29723	1.57235	down
3.08734	2.53085	no_diff
0.0169601	0.732289	up
7.37573	32.3214	up
170.225	100.599	no_diff
11.0376	8.05184	no_diff
2.19297	0.65827	down
5.45107	3.2187	no_diff
0.0208842	0.46681	up
2.09696	9.33566	up
6.61126	5.09979	no_diff
0.576272	3.21971	up
0.556799	7.42144	up
1.0127	11.1292	up
0.306338	2.2793	up
0.0230335	0.476526	up
0.862589	4.59438	up
2.36923	1.49056	no_diff
0.502967	2.2632	up
78.0644	46.437	no_diff
0.0393341	0.641434	up
1.4987	7.6593	up
0.0601712	2.10319	up
0.0188925	0.217756	up
6.36729	4.35476	no_diff
0.0358	0.901768	up
0.0205698	0.884175	up
0.0938884	1.77332	up
16.3751	9.46351	no_diff
0.00241053	0.156909	up
19.2006	12.9005	no_diff
7.98234	2.61625	down
1.04021	6.51957	up
1.82218	7.97973	up
0.541665	20.7417	up
1.73355	8.47379	up
13.4009	7.83062	no_diff
1.00545	0.374116	down
0.623873	4.9384	up
13.0542	9.97693	no_diff
2.35302	1.52373	no_diff
0.922666	11.6705	up
0.0054051	0.248753	up
0.184099	0.0673334	down
10.1045	6.40879	no_diff
1.92545	0.949049	down
0	1.37194	up
0	0.169185	up
0.0145654	0.317686	up
21920.4	4454.13	down
0.0239128	1.40257	up
13.4108	5.51672	down
1.71627	7.00094	up
1.03789	4.8763	up
1.88704	0.692167	down
0.53334	3.39245	up
2.06043	14.3918	up
1.21213	11.5436	up
0.124536	1.04377	up
1.38992	7.48607	up
6.05595	26.6318	up
0.423873	8.60782	up
0.473397	10.6028	up
4.15716	36.2172	up
32.6297	11.1225	down
11.1484	5.49289	down
0.0927399	2.71024	up
15.5653	10.0735	no_diff
5.8543	3.96234	no_diff
0.772007	4.45957	up
4.35527	2.87424	no_diff
2.07802	0.897904	down
5.10116	1.73122	down
0.791482	4.05525	up
12.2472	8.14313	no_diff
1.54428	6.4188	up
8.0036	4.245	no_diff
0.953481	0.431394	down
146.878	89.3202	no_diff
1.98687	14.7186	up
0.548313	0.112257	down
0.301363	3.0297	up
0.327925	1.70388	up
1.31793	0.391739	down
1.12859	5.13406	up
0.679274	7.2456	up
1.16842	6.75152	up
0.0211996	0.998622	up
13.4389	2.61689	down
4.48894	26.2246	up
9.26758	7.88128	no_diff
22.9568	120.853	up
1.33083	0.369615	down
0.150614	10.3624	up
59.0367	25.0316	down
29.2366	17.8236	no_diff
0.0735784	1.03431	up
0.0193239	0.622039	up
1.68511	8.35443	up
0.900304	0.135017	down
0.022849	3.54485	up
0.011586	0.828535	up
0.820541	23.6807	up
2.96237	15.6329	up
14.1395	8.43549	no_diff
2.11738	21.4357	up
0.00302254	0.165018	up
0.117066	1.1672	up
4.69269	2.46035	no_diff
0.255004	1.79935	up
5.22118	3.954	no_diff
0.847349	7.11564	up
10.4571	4.0655	down
1.21098	0.495235	down
0.396103	2.58203	up
1.69221	9.67697	up
0.728809	3.9314	up
3.29291	1.29509	down
1.66705	7.78809	up
3.10668	0.377297	down
0.982606	0.0712172	down
0.00893253	0.349211	up
3.32559	16.4287	up
0.0964337	2.61607	up
2.05915	9.47746	up
1.18705	5.85021	up
1.67312	9.55382	up
1.31317	0.0292911	down
17.3708	11.8763	no_diff
0.111276	0.994507	up
0.181319	1.92406	up
1.54293	10.7291	up
0.029459	1.06308	up
1.48911	5.85827	up
1.54709	0.704333	down
0.662294	0.261739	down
3.98713	2.8882	no_diff
0.239618	2.40283	up
1.2905	5.33553	up
1.86607	1.38339	no_diff
2.4636	10.1251	up
0.523587	3.69292	up
0.00683467	0.137477	up
2.53509	10.0064	up
0.0178269	0.200645	up
0.944987	0.46063	down
3.91011	2.03283	no_diff
7.98002	4.66758	no_diff
0.0116572	0.806969	up
0.105035	0.705365	up
1.60932	13.4441	up
0.0642772	1.21974	up
0.223945	2.11669	up
3.20112	56.8737	up
0.0495123	0.531406	up
0.209363	1.80526	up
0.186498	3.83659	up
0.949987	0.0552654	down
0.639152	4.51419	up
0.0073534	0.180178	up
1.27253	8.17554	up
0.744264	4.22111	up
1.75617	12.2136	up
101.577	71.2288	no_diff
7.98085	6.03433	no_diff
0.261166	2.4074	up
3.24386	1.39601	down
16.3701	13.0675	no_diff
7.16722	41.0194	up
0.952577	4.17742	up
4.82138	2.87034	no_diff
0.500935	3.68858	up
1.17948	0.722223	no_diff
2.18654	9.85888	up
0.258117	2.28102	up
0.444731	2.67148	up
76.5149	616.852	up
17.418	13.4194	no_diff
4.37065	2.10981	down
2.80592	0.940864	down
116.279	69.1715	no_diff
2.01864	8.16714	up
0.0309636	0.560873	up
12.7238	5.87644	down
14.3382	4.43419	down
0.816311	0.0932522	down
0.305606	3.06648	up
10.7289	7.85934	no_diff
3.02292	2.60749	no_diff
1.68885	0.794687	down
0.997526	0.698238	no_diff
22.9247	11.2414	down
4.73574	3.19487	no_diff
4.13993	30.4042	up
0.0320063	0.416045	up
0.47276	0.196541	down
10.881	61.0543	up
0.18734	3.46026	up
5.34127	3.7522	no_diff
0.0798638	2.36509	up
55.2178	263.482	up
0.142804	1.31675	up
0.137232	0.038866	down
0.213002	2.17798	up
51.3829	281.88	up
0.0367898	0.687775	up
8.19596	42.7935	up
10.6202	8.43808	no_diff
0.0183691	0.422487	up
0.605236	4.01827	up
1.6402	1.12161	no_diff
6.67134	4.89221	no_diff
0.481584	2.355	up
3.05769	2.05847	no_diff
0.0137398	0.16598	up
4.53556	2.64014	no_diff
0.206567	0.0124492	down
0.039842	0.966895	up
1.55778	1.10612	no_diff
4.29999	3.37152	no_diff
1.36177	7.75883	up
3.27467	14.7346	up
0.136154	0.0141385	down
5.34305	4.04652	no_diff
0.580652	3.10872	up
1.50414	8.35788	up
2.28452	10.3727	up
0.205298	1.93232	up
10.2629	8.22877	no_diff
0.914204	4.54018	up
0.958191	0.048688	down
1.31312	5.56506	up
0.0136892	0.643517	up
4.32516	20.4582	up
3.06223	12.5088	up
0.358998	2.7921	up
0.0465208	0.525224	up
0.0712809	1.28828	up
1.94653	28.419	up
0.838569	8.36585	up
1.38646	0.42944	down
13.4758	8.51142	no_diff
[truncated: 41,277 more rows]
