# Supplementary material for: Comprehensive analysis of the transcriptome‐wide m6A methylome in invasive malignant pleomorphic adenoma
Source: Cancer Cell Int. 2021 Mar 2;21:142. doi: 10.1186/s12935-021-01839-6 (PMC7923655; doi:10.1186/s12935-021-01839-6)
Supplement: Supplementary file 10 — Additional file 10. Table S10. The distribution of genes with significant changes in both m6A modification and mRNA levels. [file 12935_2021_1839_MOESM10_ESM.xlsx]

## Sheet: Sheet 1
geneId
