# Supplementary material for: Comprehensive analysis of the transcriptome‐wide m6A methylome in invasive malignant pleomorphic adenoma
Source: Cancer Cell Int. 2021 Mar 2;21:142. doi: 10.1186/s12935-021-01839-6 (PMC7923655; doi:10.1186/s12935-021-01839-6)
Supplement: Supplementary file 11 — Additional file 11. Table S11. The estimation of m6A peaks density in IMPA. [file 12935_2021_1839_MOESM11_ESM.xlsx]

## Sheet: Sheet 1
count	T	N
0.1	1.57557	1.6225
0.2	1.85356	1.88544
0.3	1.89663	2.10352
0.4	1.83085	2.20152
0.5	2.02976	2.33678
0.6	2.20204	2.3285
0.7	2.07753	2.22843
0.8	1.9444	2.1118
0.9	1.90995	2.06349
1	1.75959	1.79779
