# Supplementary material for: Comprehensive analysis of the transcriptome‐wide m6A methylome in invasive malignant pleomorphic adenoma
Source: Cancer Cell Int. 2021 Mar 2;21:142. doi: 10.1186/s12935-021-01839-6 (PMC7923655; doi:10.1186/s12935-021-01839-6)
Supplement: Supplementary file 12 — Additional file 12. Table S12. Expression levels of genes containing m6A-specific peaks in different five regions of transcript between IMPA and normal tissues. [file 12935_2021_1839_MOESM12_ESM.txt]

Sample	log10_FPKM
T(5UTR)	0.121776262
T(5UTR)	1.466727659
T(5UTR)	2.038830865
T(5UTR)	0.368939442
T(5UTR)	-1.20745513
T(5UTR)	0.491382167
T(5UTR)	-0.507253658
T(5UTR)	1.237385646
T(5UTR)	0.976600353
T(5UTR)	1.028958178
T(5UTR)	0.45321967
T(5UTR)	1.178948881
T(5UTR)	0.178068493
T(5UTR)	0.182260182
T(5UTR)	0.859548656
T(5UTR)	0.464416548
T(5UTR)	0.751991562
T(5UTR)	-0.072642216
T(5UTR)	0.655662456
T(5UTR)	0.887739071
T(5UTR)	1.186217064
T(5UTR)	-0.356959519
T(5UTR)	0.385046105
T(5UTR)	0.180899692
T(5UTR)	0.08390101
T(5UTR)	0.747309411
T(5UTR)	-0.441804179
T(5UTR)	0.634969073
T(5UTR)	0.044559052
T(5UTR)	0.77369775
T(5UTR)	-0.545930874
T(5UTR)	0.725280386
T(5UTR)	-0.832498351
T(5UTR)	0.465132196
T(5UTR)	1.046202026
T(5UTR)	1.002803582
T(5UTR)	0.672384144
T(5UTR)	0.802912928
T(5UTR)	1.007296547
T(5UTR)	1.27677202
T(5UTR)	0.872273003
T(5UTR)	1.166503394
T(5UTR)	0.665555729
T(5UTR)	-0.043937673
T(5UTR)	0.026676726
T(5UTR)	1.67197041
T(5UTR)	1.543141537
T(5UTR)	0.678280207
T(5UTR)	1.11696481
T(5UTR)	1.342842191
T(5UTR)	0.956209309
T(5UTR)	0.700138396
T(5UTR)	0.391656003
T(5UTR)	-0.551871704
T(5UTR)	0.386200251
T(5UTR)	0.664493948
T(5UTR)	-1.654718765
T(5UTR)	-0.661710756
T(5UTR)	0.679536423
T(5UTR)	1.043424793
T(5UTR)	0.952294456
T(5UTR)	0.763161778
T(5UTR)	-1.707693478
T(5UTR)	1.178749491
T(5UTR)	1.613928031
T(5UTR)	0.76464147
T(5UTR)	-0.673367691
T(5UTR)	0.385570747
T(5UTR)	0.412804856
T(5UTR)	0.361558771
T(5UTR)	0.176295529
T(5UTR)	0.978307722
T(5UTR)	-1.156479711
T(5UTR)	-1.18356646
T(5UTR)	0.159860827
T(5UTR)	0.679574927
T(5UTR)	0.778785458
T(5UTR)	1.010643466
T(5UTR)	0.885633864
T(5UTR)	0.331876533
T(5UTR)	-0.246312163
T(5UTR)	1.129969362
T(5UTR)	-0.013089559
T(5UTR)	0.461275012
T(5UTR)	0.53659835
T(5UTR)	1.229256575
T(5UTR)	0.291200497
T(5UTR)	0.927110067
T(5UTR)	1.049742537
T(5UTR)	0.936066131
T(5UTR)	0.694543674
T(5UTR)	1.229596735
T(5UTR)	0.916240621
T(5UTR)	0.723910844
T(5UTR)	1.335999433
T(5UTR)	0.027122877
T(5UTR)	1.225125597
T(5UTR)	0.31458382
T(5UTR)	0.847275003
T(5UTR)	0.58267165
T(5UTR)	-0.276373745
T(5UTR)	-0.01117307
T(5UTR)	1.052494592
T(5UTR)	-0.851554216
T(5UTR)	0.104722905
T(5UTR)	0.408801292
T(5UTR)	0.294137328
T(5UTR)	0.72723997
T(5UTR)	0.723118365
T(5UTR)	1.044681069
T(5UTR)	1.141775108
T(5UTR)	1.157102623
T(5UTR)	0.806621992
T(5UTR)	-1.149326814
T(5UTR)	2.140123261
T(5UTR)	1.027403913
T(5UTR)	0.739606171
T(5UTR)	-0.860605832
T(5UTR)	0.375914555
T(5UTR)	-0.191439754
T(5UTR)	1.117849581
T(5UTR)	-1.291637704
T(5UTR)	0.314983032
T(5UTR)	0.897720997
T(5UTR)	-0.317199067
T(5UTR)	0.805706479
T(5UTR)	-0.453252822
T(5UTR)	0.892302002
T(5UTR)	0.946907187
T(5UTR)	0.752585407
T(5UTR)	-0.503210621
T(5UTR)	1.285227437
T(5UTR)	0.517079401
T(5UTR)	1.472610126
T(5UTR)	-0.782345467
T(5UTR)	-0.280470971
T(5UTR)	-0.688682108
T(5UTR)	0.352097441
T(5UTR)	0.741886283
T(5UTR)	0.887467484
T(5UTR)	0.140016335
T(5UTR)	-0.341548233
T(5UTR)	0.602443441
T(5UTR)	0.644479078
T(5UTR)	-1.064276145
T(5UTR)	0.599954942
T(5UTR)	-0.285358784
T(5UTR)	1.173178494
T(5UTR)	-1.036084202
T(5UTR)	0.780381775
T(5UTR)	-0.487647797
T(5UTR)	-0.346949659
T(5UTR)	-1.249281112
T(5UTR)	-1.082309679
T(5UTR)	-0.01514913
T(5UTR)	-0.252938255
T(5UTR)	0.988180516
T(5UTR)	0.577228848
T(5UTR)	-0.341230894
T(5UTR)	-0.748768501
T(5UTR)	0.381026742
T(5UTR)	-0.148065254
T(5UTR)	-2.9750495
T(5UTR)	0.294416423
T(5UTR)	0.970621391
T(5UTR)	-1.132246968
T(5UTR)	0.427561121
T(5UTR)	0.97956435
T(5UTR)	-1.137333271
T(5UTR)	-0.370918488
T(5UTR)	1.011949043
T(5UTR)	0.392670132
T(5UTR)	0.47020829
T(5UTR)	9.32756E-05
T(5UTR)	0.671366248
T(5UTR)	0.892511749
T(5UTR)	0.910798178
T(5UTR)	0.5385399
T(5UTR)	0.554794872
T(5UTR)	0.43918471
T(5UTR)	-0.371488825
T(5UTR)	0.714365921
T(5UTR)	0.806632201
T(5UTR)	0.804302981
T(5UTR)	0.582791649
T(5UTR)	0.381340124
T(5UTR)	-1.205906748
T(5UTR)	-0.503351669
T(5UTR)	0.975750552
T(5UTR)	-0.072531335
T(5UTR)	0.883364895
T(5UTR)	0.687455921
T(5UTR)	0.517890512
T(5UTR)	0.657475645
T(5UTR)	-0.286753239
T(5UTR)	0.736147767
T(5UTR)	-0.516536234
T(5UTR)	-0.593365273
T(5UTR)	0.965905521
T(5UTR)	0.126761091
T(5UTR)	-0.095149967
T(5UTR)	1.303310467
T(5UTR)	0.182727119
T(5UTR)	-0.095381143
T(5UTR)	0.429601136
T(5UTR)	1.276959145
T(5UTR)	-0.018996831
T(5UTR)	0.352350145
T(5UTR)	0.641976137
T(5UTR)	0.145220399
T(5UTR)	0.01731927
T(5UTR)	1.192133375
T(5UTR)	0.602940414
T(5UTR)	0.43459917
T(5UTR)	0.822378133
T(5UTR)	0.065946197
T(5UTR)	-1.042314087
T(5UTR)	-0.618768495
T(5UTR)	0.871561868
T(5UTR)	-0.630924619
T(5UTR)	-0.410108729
T(5UTR)	-0.016272591
T(5UTR)	-0.577906799
T(5UTR)	0.767153444
T(5UTR)	0.935975671
T(5UTR)	1.301390131
T(5UTR)	-0.586324357
T(5UTR)	0.805925694
T(5UTR)	0.378231224
T(5UTR)	0.715801405
T(5UTR)	1.453725013
T(5UTR)	-0.795046405
T(5UTR)	0.324928745
T(5UTR)	0.378764986
T(5UTR)	0.338296206
T(5UTR)	0.87753475
T(5UTR)	0.649382423
T(5UTR)	1.056915121
T(5UTR)	1.974158755
T(5UTR)	-0.432546391
T(5UTR)	-0.436284981
T(5UTR)	-0.305707611
T(5UTR)	0.965441197
T(5UTR)	1.017956767
T(5UTR)	0.789804765
T(5UTR)	0.255114806
T(5UTR)	0.019183946
T(5UTR)	0.717075872
T(5UTR)	1.3271379
T(5UTR)	1.105985213
T(5UTR)	1.603150711
T(5UTR)	1.408890612
T(5UTR)	1.07456643
T(5UTR)	0.829271113
T(5UTR)	-0.82042638
T(5UTR)	0.339633917
T(5UTR)	0.587967944
T(5UTR)	-1.686279621
T(5UTR)	0.921097383
T(5UTR)	1.010461424
T(5UTR)	-0.889526595
T(5UTR)	-0.475964575
T(5UTR)	0.248694201
T(5UTR)	0.614749824
T(5UTR)	1.943179365
T(5UTR)	0.653095324
T(5UTR)	0.253735928
T(5UTR)	0.309097538
T(5UTR)	1.268424466
T(5UTR)	0.539402255
T(5UTR)	0.806407961
T(5UTR)	-0.118271285
T(5UTR)	1.597348512
T(5UTR)	0.876508198
T(5UTR)	1.344013068
T(5UTR)	1.002517199
T(5UTR)	0.790596849
T(5UTR)	1.467457393
T(5UTR)	0.339673813
T(5UTR)	-0.227976912
T(5UTR)	0.827867798
T(5UTR)	0.839547498
T(5UTR)	-0.480743495
T(5UTR)	1.220924005
T(5UTR)	0.376777354
T(5UTR)	0.772333218
T(5UTR)	1.672342152
T(5UTR)	0.089135977
T(5UTR)	0.670062572
T(5UTR)	0.3557999
T(5UTR)	0.986291002
T(5UTR)	0.58594785
T(5UTR)	1.698340135
T(5UTR)	0.592668729
T(5UTR)	0.606565683
T(5UTR)	0.689505296
T(5UTR)	0.190893498
T(5UTR)	-0.631427151
T(5UTR)	0.870712261
T(5UTR)	-0.450004057
T(5UTR)	-0.650185426
T(5UTR)	0.567222961
T(5UTR)	0.674983346
T(5UTR)	1.48483111
T(5UTR)	0.649924266
T(5UTR)	0.565900838
T(5UTR)	0.689890087
T(5UTR)	1.717364402
T(5UTR)	0.578200475
T(5UTR)	0.928285188
T(5UTR)	-0.881142693
T(5UTR)	-0.742929383
T(5UTR)	0.272704246
T(5UTR)	1.22579813
T(5UTR)	1.320003478
T(5UTR)	0.981223048
T(5UTR)	-0.497802334
T(5UTR)	-0.668727012
T(5UTR)	0.496437642
T(5UTR)	0.537564987
T(5UTR)	-1.734928071
T(5UTR)	0.709214678
T(5UTR)	0.83841842
T(5UTR)	0.039697473
T(5UTR)	0.637115518
T(5UTR)	0.47456682
T(5UTR)	1.243116465
T(5UTR)	0.69499461
T(5UTR)	1.0296559
T(5UTR)	-0.83207838
T(5UTR)	0.543803665
T(5UTR)	0.791474932
T(5UTR)	0.46275187
T(5UTR)	0.753617444
T(5UTR)	-0.356836819
T(5UTR)	0.024832503
T(5UTR)	-0.520646497
T(5UTR)	-1.144304013
T(5UTR)	0.838830055
T(5UTR)	-0.378762445
T(5UTR)	0.631684086
T(5UTR)	0.366642791
T(5UTR)	0.437660098
T(5UTR)	-0.276888938
T(5UTR)	0.001967606
T(5UTR)	0.099514126
T(5UTR)	0.137055232
T(5UTR)	1.009988513
T(5UTR)	0.705496468
T(5UTR)	-0.046577876
T(5UTR)	-1.465316309
T(5UTR)	0.320111874
T(5UTR)	0.076982368
T(5UTR)	0.38919953
T(5UTR)	-0.596865297
T(5UTR)	1.642509344
T(5UTR)	0.065616983
T(5UTR)	0.553664893
T(5UTR)	1.207696389
T(5UTR)	0.251442906
T(5UTR)	0.870090759
T(5UTR)	1.18791755
T(5UTR)	0.570383373
T(5UTR)	-0.318654725
T(5UTR)	-1.08451247
T(5UTR)	1.065252
T(5UTR)	-0.967179404
T(5UTR)	0.265629809
T(5UTR)	-0.26959818
T(5UTR)	0.953788254
T(5UTR)	0.532062891
T(5UTR)	-0.170533428
T(5UTR)	0.512838693
T(5UTR)	1.03777058
T(5UTR)	-0.627544957
T(5UTR)	0.447898895
T(5UTR)	-0.124734625
T(5UTR)	0.70627627
T(5UTR)	0.428161192
T(5UTR)	-0.82216578
T(5UTR)	0.537504695
T(5UTR)	-0.754432501
T(5UTR)	-0.419602641
T(5UTR)	-1.103100901
T(5UTR)	0.675251204
T(5UTR)	1.218743937
T(5UTR)	1.216829976
T(5UTR)	0.536964448
T(5UTR)	0.520792817
T(5UTR)	0.935810396
T(5UTR)	-0.607291546
T(5UTR)	-1.669810778
T(5UTR)	1.079128913
T(5UTR)	1.791376483
T(5UTR)	0.942771901
T(5UTR)	0.307125749
T(5UTR)	0.677973834
T(5UTR)	1.074062988
T(5UTR)	-0.352293961
T(5UTR)	0.289167794
T(5UTR)	1.000652021
T(5UTR)	0.2512127
T(5UTR)	0.683480747
T(5UTR)	0.35743335
T(5UTR)	0.186482277
T(5UTR)	0.528701998
T(5UTR)	-0.169925204
T(5UTR)	-0.207773062
T(5UTR)	0.773387783
T(5UTR)	1.155118416
T(5UTR)	0.784676397
T(5UTR)	0.16292159
T(5UTR)	0.456411777
T(5UTR)	0.702261941
T(5UTR)	-0.602469813
T(5UTR)	-1.138652011
T(5UTR)	-1.130545321
T(5UTR)	0.90743502
T(5UTR)	0.75147155
T(5UTR)	-0.245444447
T(5UTR)	0.761723138
T(5UTR)	-0.382978688
T(5UTR)	-1.152070922
T(5UTR)	0.757617644
T(5UTR)	1.165923417
T(5UTR)	0.358119938
T(5UTR)	0.206023928
T(5UTR)	0.819290554
T(5UTR)	0.403162579
T(5UTR)	0.516623064
T(5UTR)	0.032314487
T(5UTR)	-2.03421524
T(5UTR)	0.51861054
T(5UTR)	0.679227059
T(5UTR)	0.423316493
T(5UTR)	-1.121602887
T(5UTR)	1.01065482
T(5UTR)	1.455764882
T(5UTR)	0.846983262
T(5UTR)	0.180678309
T(5UTR)	1.124659364
T(5UTR)	1.192658596
T(5UTR)	0.03651297
T(5UTR)	0.33099851
T(5UTR)	-0.281216491
T(5UTR)	0.080616171
T(5UTR)	1.707337362
T(5UTR)	0.322877641
T(5UTR)	0.711979079
T(5UTR)	0.550294938
T(5UTR)	-0.192850141
T(5UTR)	0.263679529
T(5UTR)	0.321025
T(5UTR)	0.787636768
T(5UTR)	0.206443784
T(5UTR)	1.061169294
T(5UTR)	-0.31670912
T(5UTR)	0.209931872
T(5UTR)	0.45451422
T(5UTR)	-1.322452502
T(5UTR)	-0.343441926
T(5UTR)	0.6026309
T(5UTR)	0.830558099
T(5UTR)	0.981382662
T(5UTR)	-0.794173086
T(5UTR)	-0.316922935
T(5UTR)	1.295547676
T(5UTR)	0.648602137
T(5UTR)	1.321663022
T(5UTR)	0.634506793
T(5UTR)	0.028960197
T(5UTR)	0.34734521
T(5UTR)	-0.870375753
T(5UTR)	1.425453783
T(5UTR)	1.211804602
T(5UTR)	0.609286136
T(5UTR)	-0.20503048
T(5UTR)	1.235825888
T(5UTR)	0.8028243
T(5UTR)	-0.943609852
T(5UTR)	0.54308493
T(5UTR)	-0.793374194
T(5UTR)	0.498693897
T(5UTR)	0.278997054
T(5UTR)	0.352025433
T(5UTR)	-0.553604168
T(5UTR)	-1.360654231
T(5UTR)	0.888735098
T(5UTR)	1.009307207
T(5UTR)	0.129983513
T(5UTR)	0.550133669
T(5UTR)	-0.851053605
T(5UTR)	-0.024302779
T(5UTR)	0.080317729
T(5UTR)	1.21223764
T(5UTR)	0.553687984
T(5UTR)	0.630190328
T(5UTR)	-0.032093087
T(5UTR)	0.80257291
T(5UTR)	0.470072368
T(5UTR)	0.827822349
T(5UTR)	0.77502864
T(5UTR)	0.257909977
T(5UTR)	1.27322162
T(5UTR)	0.516998746
T(5UTR)	1.211983312
T(5UTR)	0.396840015
T(5UTR)	-0.01067667
T(5UTR)	1.24014836
T(5UTR)	0.875490741
T(5UTR)	1.11177849
T(5UTR)	1.256507446
T(5UTR)	1.040514411
T(5UTR)	-1.000490213
T(5UTR)	0.502555544
T(5UTR)	1.405659965
T(5UTR)	-0.055574876
T(5UTR)	0.784287584
T(5UTR)	0.267865987
T(5UTR)	-1.21818146
T(5UTR)	0.986117186
T(5UTR)	0.41561203
T(5UTR)	1.239041279
T(5UTR)	0.234692939
T(5UTR)	0.466107273
T(5UTR)	0.2358968
T(5UTR)	1.064890163
T(5UTR)	0.656475004
T(5UTR)	0.561365549
T(5UTR)	-0.874113322
T(5UTR)	0.616810536
T(5UTR)	-1.570619209
T(5UTR)	-1.574231089
T(5UTR)	-1.027654581
T(5UTR)	0.22538554
T(5UTR)	-0.799856582
T(5UTR)	-0.209997787
T(5UTR)	0.688993007
T(5UTR)	0.611476322
T(5UTR)	0.519286826
T(5UTR)	1.284788075
T(5UTR)	-0.241941843
T(5UTR)	0.584312116
T(5UTR)	-0.520337585
T(5UTR)	-0.532530041
T(5UTR)	0.543278111
T(5UTR)	0.28458328
T(5UTR)	0.797878921
T(5UTR)	-0.252295613
T(5UTR)	0.552372865
T(5UTR)	1.011712481
T(5UTR)	0.35305224
T(5UTR)	0.674466529
T(5UTR)	-0.194234568
T(5UTR)	0.075522352
T(5UTR)	0.762213126
T(5UTR)	1.251010028
T(5UTR)	0.62088805
T(5UTR)	0.753164061
T(5UTR)	0.42205761
T(5UTR)	-0.039097022
T(5UTR)	0.983304447
T(5UTR)	-0.239479439
T(5UTR)	0.9435196
T(5UTR)	0.329540265
T(5UTR)	-2.331893109
T(5UTR)	-1.695060632
T(5UTR)	0.130841704
T(5UTR)	0.358287582
T(5UTR)	-1.124868722
T(5UTR)	-0.953165446
T(5UTR)	-0.952223398
T(5UTR)	-0.484365399
T(5UTR)	1.447885455
T(5UTR)	1.281295
T(5UTR)	0.528342008
T(5UTR)	-0.119153296
T(5UTR)	1.176440838
T(5UTR)	0.503581875
T(5UTR)	0.655262821
T(5UTR)	-0.079945729
T(5UTR)	0.811243362
T(5UTR)	0.166536276
T(5UTR)	0.105322953
T(5UTR)	-0.426994146
T(5UTR)	0.432059957
T(5UTR)	1.140502939
T(5UTR)	0.179767302
T(5UTR)	-1.004666824
T(5UTR)	0.97867889
T(5UTR)	0.714446718
T(5UTR)	-0.769315972
T(5UTR)	0.791628617
T(5UTR)	-0.956934995
T(5UTR)	1.109169362
T(5UTR)	0.778531725
T(5UTR)	0.887787467
T(5UTR)	-0.035442864
T(5UTR)	2.10637346
T(5UTR)	0.131450598
T(5UTR)	1.21373711
T(5UTR)	0.829401276
T(5UTR)	0.170738457
T(5UTR)	-0.139784019
T(5UTR)	0.958411743
T(5UTR)	1.400321481
T(5UTR)	0.808975742
T(5UTR)	1.584712338
T(5UTR)	0.302590954
T(5UTR)	-1.420287508
T(5UTR)	0.512590353
T(5UTR)	0.112776932
T(5UTR)	-0.131380017
T(5UTR)	0.506463215
T(5UTR)	0.790444493
T(5UTR)	-0.29833482
T(5UTR)	-0.1985971
T(5UTR)	1.026444893
T(5UTR)	0.974549733
T(5UTR)	0.03929308
T(5UTR)	0.973274803
T(5UTR)	0.781209478
T(5UTR)	0.003583445
T(5UTR)	1.209468837
T(5UTR)	0.705873176
T(5UTR)	1.282051804
T(5UTR)	1.154258844
T(5UTR)	0.848560466
T(5UTR)	1.290599525
T(5UTR)	-0.548696173
T(5UTR)	0.81596374
T(5UTR)	0.33590363
T(5UTR)	1.26972158
T(5UTR)	0.233032347
T(5UTR)	0.413320869
T(5UTR)	0.753030409
T(5UTR)	-0.726756517
T(5UTR)	-0.968723258
T(5UTR)	0.825179012
T(5UTR)	0.724752943
T(5UTR)	1.318530466
T(5UTR)	0.227284886
T(5UTR)	0.543432056
T(5UTR)	-0.463671283
T(5UTR)	0.808611342
T(5UTR)	0.408859564
T(5UTR)	0.345755074
T(5UTR)	0.673054129
T(5UTR)	0.955833316
T(5UTR)	0.482930433
T(5UTR)	0.468633496
T(5UTR)	1.187379618
T(5UTR)	1.112719651
T(5UTR)	0.697868041
T(5UTR)	-0.109335914
T(5UTR)	1.293805565
T(5UTR)	0.893723662
T(5UTR)	-0.873054805
T(5UTR)	0.54994867
T(5UTR)	0.129655995
T(5UTR)	0.226093295
T(5UTR)	0.910819929
T(5UTR)	0.780629009
T(5UTR)	0.808115387
T(5UTR)	-0.147016658
T(5UTR)	0.265412659
T(5UTR)	0.608689856
T(5UTR)	0.060219908
T(5UTR)	0.919808869
T(5UTR)	0.056918489
T(5UTR)	-1.09878336
T(5UTR)	-0.910546366
T(5UTR)	0.955912861
T(5UTR)	0.03471517
T(5UTR)	-2.104254395
T(5UTR)	0.613285765
T(5UTR)	-1.64605301
T(5UTR)	0.894514474
T(5UTR)	-0.095938912
T(5UTR)	1.323051632
T(5UTR)	1.317678891
T(5UTR)	0.381928088
T(5UTR)	0.821006457
T(5UTR)	0.900653546
T(5UTR)	0.570754031
T(5UTR)	0.746339656
T(5UTR)	0.711106621
T(5UTR)	0.533462734
T(5UTR)	0.883026755
T(5UTR)	0.553351632
T(5UTR)	0.863423295
T(5UTR)	-0.109234949
T(5UTR)	0.548056341
T(5UTR)	0.660842934
T(5UTR)	-0.409760823
T(5UTR)	-0.006565002
T(5UTR)	0.634481268
T(5UTR)	1.672988033
T(5UTR)	1.246431082
T(5UTR)	0.765050503
T(5UTR)	-0.299400152
T(5UTR)	0.639289426
T(5UTR)	0.947253521
T(5UTR)	-0.11708119
T(5UTR)	0.638074598
T(5UTR)	0.80970469
T(5UTR)	1.222670481
T(5UTR)	1.004023019
T(5UTR)	0.770345431
T(5UTR)	1.101168989
T(5UTR)	0.024257977
T(5UTR)	0.9871266
T(5UTR)	1.339892397
T(5UTR)	1.273036616
T(5UTR)	0.92759949
T(5UTR)	0.916591571
T(5UTR)	0.240874758
T(5UTR)	0.072965375
T(5UTR)	0.458353019
T(5UTR)	0.155055786
T(5UTR)	-1.030655505
T(5UTR)	0.005695127
T(5UTR)	0.927135775
T(5UTR)	-0.4023491
T(5UTR)	0.622256248
T(5UTR)	0.903751694
T(5UTR)	0.902968063
T(5UTR)	0.116177407
T(5UTR)	-0.310080679
T(5UTR)	0.652222635
T(5UTR)	0.30397672
T(5UTR)	-0.071044331
T(5UTR)	-1.681895054
T(5UTR)	0.394083816
T(5UTR)	0.364105343
T(5UTR)	-0.466599881
T(5UTR)	1.239873238
T(5UTR)	0.446722312
T(5UTR)	0.826856762
T(5UTR)	0.333005438
T(5UTR)	0.865748997
T(5UTR)	0.507811134
T(5UTR)	1.151380634
T(5UTR)	-0.185003509
T(5UTR)	-1.801742318
T(5UTR)	0.412297094
T(5UTR)	0.876634681
T(5UTR)	-0.363284469
T(5UTR)	0.497192399
T(5UTR)	0.643553247
T(5UTR)	-0.071603708
T(5UTR)	0.616249458
T(5UTR)	0.559612799
T(5UTR)	0.426897273
T(5UTR)	0.075058949
T(5UTR)	1.086053717
T(5UTR)	0.130955264
T(5UTR)	0.891503739
T(5UTR)	0.753183961
T(5UTR)	0.804968359
T(5UTR)	0.723689384
T(5UTR)	0.407129273
T(5UTR)	0.249749136
T(5UTR)	-0.140751871
T(5UTR)	0.837751143
T(5UTR)	0.582600712
T(5UTR)	0.395952007
T(5UTR)	1.038290822
T(5UTR)	1.994297303
T(5UTR)	0.612135129
T(5UTR)	-0.337388847
T(5UTR)	-1.356524089
T(5UTR)	-0.082135972
T(5UTR)	-0.015170388
T(5UTR)	-0.026868752
T(5UTR)	0.632472173
T(5UTR)	0.145140884
T(5UTR)	-0.551956909
T(5UTR)	-0.469567203
T(5UTR)	1.381284054
T(5UTR)	1.549957003
T(5UTR)	1.799255178
T(5UTR)	0.362812867
T(5UTR)	1.769988143
T(5UTR)	1.200573009
T(5UTR)	0.317804795
T(5UTR)	0.624848653
T(5UTR)	-0.003020167
T(5UTR)	0.073779714
T(5UTR)	0.832351994
T(5UTR)	0.646415344
T(5UTR)	-0.446294668
T(5UTR)	-0.067342004
T(5UTR)	0.927640299
T(5UTR)	0.701447227
T(5UTR)	-0.252186274
T(5UTR)	-0.413710923
T(5UTR)	1.141283095
T(5UTR)	-0.073478621
T(5UTR)	0.92782216
T(5UTR)	-0.044460462
T(5UTR)	0.701528207
T(5UTR)	0.460800166
T(5UTR)	0.537277499
T(5UTR)	0.141638878
T(5UTR)	0.154599004
T(5UTR)	-0.046035323
T(5UTR)	0.25128473
T(5UTR)	0.834822105
T(5UTR)	1.630449004
T(5UTR)	-0.284037013
T(5UTR)	0.443485924
T(5UTR)	0.617050008
T(5UTR)	-0.028225404
T(5UTR)	1.171986246
T(5UTR)	0.484035866
T(5UTR)	0.300748286
T(5UTR)	-0.127232955
T(5UTR)	0.714155406
T(5UTR)	0.845155691
T(5UTR)	1.266506154
T(5UTR)	0.256347474
T(5UTR)	0.019561233
T(5UTR)	1.109133942
T(5UTR)	-0.59125176
T(5UTR)	1.702425614
T(5UTR)	0.683059992
T(5UTR)	0.487056152
T(5UTR)	0.830653011
T(5UTR)	0.334306872
T(5UTR)	-0.636573976
T(5UTR)	0.479716633
T(5UTR)	-1.037117581
T(5UTR)	0.036677795
T(5UTR)	0.28000573
T(5UTR)	0.667135754
T(5UTR)	0.764962728
T(5UTR)	0.978637973
T(5UTR)	2.273591372
T(5UTR)	-0.405608096
T(5UTR)	0.236131628
T(5UTR)	0.269557354
T(5UTR)	0.939164388
T(5UTR)	-0.887671554
T(5UTR)	-0.198601157
T(5UTR)	-2.463666464
T(5UTR)	-1.365781167
T(5UTR)	0.760444386
T(5UTR)	0.62840776
T(5UTR)	0.884189218
T(5UTR)	0.743725788
T(5UTR)	0.889796183
T(5UTR)	1.563232759
T(5UTR)	0.580801906
T(5UTR)	-1.187648128
T(5UTR)	0.716742472
T(5UTR)	0.500675606
T(5UTR)	0.676519001
T(5UTR)	0.746828468
T(5UTR)	0.73980115
T(5UTR)	-1.611081268
T(5UTR)	0.676667572
T(5UTR)	0.59858574
T(5UTR)	-0.109233793
T(5UTR)	0.978935432
T(5UTR)	1.515379588
T(5UTR)	-0.240343848
T(5UTR)	0.171720257
T(5UTR)	0.06145979
T(5UTR)	0.486924372
T(5UTR)	0.684317003
T(5UTR)	0.486320514
T(5UTR)	-0.828171784
T(5UTR)	0.484702797
T(5UTR)	-0.210131965
T(5UTR)	0.519897851
T(5UTR)	-0.325329513
T(5UTR)	-0.625776359
T(5UTR)	0.464754334
T(5UTR)	-0.955323858
T(5UTR)	-0.817931694
T(5UTR)	0.922186121
T(5UTR)	0.80826756
T(5UTR)	1.017620619
T(5UTR)	0.164003166
T(5UTR)	0.820906247
T(5UTR)	-0.014233301
T(5UTR)	0.201487975
T(5UTR)	0.523957238
T(5UTR)	0.859785751
T(5UTR)	0.328428972
T(5UTR)	0.535743843
T(5UTR)	0.444784023
T(5UTR)	0.912516699
T(5UTR)	-0.62992752
T(5UTR)	0.616676282
T(5UTR)	0.869663555
T(5UTR)	0.688497971
T(5UTR)	1.325020296
T(5UTR)	0.393321762
T(5UTR)	0.404276254
T(5UTR)	-0.933627986
T(5UTR)	0.481169854
T(5UTR)	1.092817708
T(5UTR)	-1.124302706
T(5UTR)	0.506443424
T(5UTR)	-1.540581636
T(5UTR)	-0.356908424
T(5UTR)	0.366603487
T(5UTR)	1.101941426
T(5UTR)	-0.658291909
T(5UTR)	1.066028957
T(5UTR)	0.422686656
T(5UTR)	0.071989565
T(5UTR)	0.693585904
T(5UTR)	0.483217449
T(5UTR)	0.186861334
T(5UTR)	0.142367933
T(5UTR)	0.169138006
T(5UTR)	-0.164983678
T(5UTR)	0.900141718
T(5UTR)	-1.029070597
T(5UTR)	0.942345788
T(5UTR)	2.142960534
T(5UTR)	-0.829464234
T(5UTR)	1.659792088
T(5UTR)	-0.053009803
T(5UTR)	-0.105293024
T(5UTR)	0.661469909
T(5UTR)	0.572370346
T(5UTR)	1.149245319
T(5UTR)	0.000190527
T(5UTR)	0.484128003
T(5UTR)	-0.27570299
T(5UTR)	-0.149163979
T(5UTR)	0.636600257
T(5UTR)	0.485203193
T(5UTR)	-0.183572135
T(5UTR)	0.467702591
T(5UTR)	0.308371111
T(5UTR)	0.082160365
T(5UTR)	-0.392629059
T(5UTR)	-1.417401773
T(5UTR)	1.161752593
T(5UTR)	0.849090159
T(5UTR)	-0.160750161
T(5UTR)	-0.380154156
T(5UTR)	1.090414514
T(5UTR)	1.107876013
T(5UTR)	0.565455372
T(5UTR)	0.84456912
T(5UTR)	0.756585521
T(5UTR)	1.451374363
T(5UTR)	-0.670509088
T(5UTR)	0.743277661
T(5UTR)	1.036976946
T(5UTR)	-0.848387892
T(5UTR)	0.390946579
T(5UTR)	1.173550556
T(5UTR)	0.380517398
T(5UTR)	0.580029465
T(5UTR)	0.266684313
T(5UTR)	0.28545056
T(5UTR)	-0.871436483
T(5UTR)	0.692020367
T(5UTR)	-0.510001333
T(5UTR)	0.438969308
T(5UTR)	-0.233708846
T(5UTR)	-0.718824528
T(5UTR)	0.167449985
T(5UTR)	0.496572251
T(5UTR)	1.760105516
T(5UTR)	0.716856112
T(5UTR)	0.928605647
T(5UTR)	0.860907075
T(5UTR)	0.506026934
T(5UTR)	0.557250294
T(5UTR)	0.1657323
T(5UTR)	1.014639872
T(5UTR)	0.59454755
T(5UTR)	-0.699224682
T(5UTR)	0.273953089
T(5UTR)	-0.108714208
T(5UTR)	1.201344603
T(5UTR)	0.340947458
T(5UTR)	0.059044129
T(5UTR)	0.537291639
T(5UTR)	0.014651846
T(5UTR)	0.716754705
T(5UTR)	0.527668443
T(5UTR)	0.557923009
T(5UTR)	0.68126232
T(5UTR)	0.542209687
T(5UTR)	1.040666212
T(5UTR)	-0.463058241
T(5UTR)	0.653510083
T(5UTR)	0.57954307
T(5UTR)	0.355811798
T(5UTR)	0.231231675
T(5UTR)	0.807891786
T(5UTR)	0.728666688
T(5UTR)	0.308713379
T(5UTR)	1.366207143
T(5UTR)	0.982058478
T(5UTR)	0.710467649
T(5UTR)	0.909329013
T(5UTR)	0.401810677
T(5UTR)	0.863085773
T(5UTR)	1.260559907
T(5UTR)	0.96019755
T(5UTR)	1.137344352
T(5UTR)	0.952048953
T(5UTR)	0.754543337
T(5UTR)	-0.33767119
T(5UTR)	-0.617294032
T(5UTR)	0.307415219
T(5UTR)	0.23885774
T(5UTR)	1.169630418
T(5UTR)	0.574654983
T(5UTR)	0.029938061
T(5UTR)	0.81114423
T(5UTR)	0.805987706
T(5UTR)	0.994915102
T(5UTR)	0.92672954
T(5UTR)	0.174044261
T(5UTR)	-2.236153638
T(5UTR)	0.255200977
T(5UTR)	1.195446729
T(5UTR)	0.299964624
T(5UTR)	-0.360832604
T(5UTR)	0.373439617
T(5UTR)	-0.85553726
T(5UTR)	0.150478569
T(5UTR)	0.93687231
T(5UTR)	0.502324792
T(5UTR)	0.175546055
T(5UTR)	-1.221471114
T(5UTR)	-0.521518357
T(5UTR)	0.739989735
T(5UTR)	-0.913107361
T(5UTR)	0.638481672
T(5UTR)	0.998798646
T(5UTR)	0.028000281
T(5UTR)	0.267347074
T(5UTR)	-0.880714638
T(5UTR)	0.253752381
T(5UTR)	0.895684291
T(5UTR)	-0.94424295
T(5UTR)	0.729473579
T(5UTR)	0.439176138
T(5UTR)	-0.312113306
T(5UTR)	0.832263454
T(5UTR)	0.586304124
T(5UTR)	0.517853792
T(5UTR)	0.148982961
T(5UTR)	-0.536155574
T(5UTR)	0.353444395
T(5UTR)	0.648357315
T(5UTR)	0.917433788
T(5UTR)	1.079919491
T(5UTR)	-0.760015644
T(5UTR)	0.669639564
T(5UTR)	1.299747503
T(5UTR)	0.261589358
T(5UTR)	0.544753232
T(5UTR)	0.86537489
T(5UTR)	0.975323391
T(5UTR)	0.763685304
T(5UTR)	0.614820835
T(5UTR)	0.169683214
T(5UTR)	-0.184935506
T(5UTR)	-0.331803354
T(5UTR)	0.279973792
T(5UTR)	0.653995647
T(5UTR)	0.370104161
T(5UTR)	0.789659226
T(5UTR)	0.215901023
T(5UTR)	-1.763029668
T(5UTR)	-0.266203737
T(5UTR)	0.744171708
T(5UTR)	-0.328553618
T(5UTR)	-1.161230984
T(5UTR)	0.779102335
T(5UTR)	-1.202770709
T(5UTR)	0.818264659
T(5UTR)	1.000963176
T(5UTR)	1.343703643
T(5UTR)	1.303268666
T(5UTR)	-0.598227711
T(5UTR)	-0.062640393
T(5UTR)	0.268547467
T(5UTR)	1.251642984
T(5UTR)	0.634222344
T(5UTR)	0.0781319
T(5UTR)	0.176401758
T(5UTR)	0.677657737
T(5UTR)	-0.218840987
T(5UTR)	0.721810072
T(5UTR)	-0.362176981
T(5UTR)	0.539552839
T(5UTR)	0.637985928
T(5UTR)	1.140400047
T(5UTR)	0.796699163
T(5UTR)	0.915744004
T(5UTR)	0.69767373
T(5UTR)	-1.052440116
T(5UTR)	0.78309301
T(5UTR)	1.105710814
T(5UTR)	-0.149922383
T(5UTR)	1.277393595
T(5UTR)	0.66057303
T(5UTR)	0.420219474
T(5UTR)	0.372149048
T(5UTR)	-0.198733714
T(5UTR)	0.686521544
T(5UTR)	0.638536731
T(5UTR)	-0.404805179
T(5UTR)	0.74465614
T(5UTR)	1.001689558
T(5UTR)	0.414881034
T(5UTR)	0.240623058
T(5UTR)	-1.728186264
T(5UTR)	-0.560609273
T(5UTR)	0.555580587
T(5UTR)	0.927808845
T(5UTR)	0.270254022
T(5UTR)	0.855248497
T(5UTR)	0.487977606
T(5UTR)	0.879639503
T(5UTR)	0.32558894
T(5UTR)	0.89032253
T(5UTR)	0.801046102
T(5UTR)	-0.138507928
T(5UTR)	0.175692116
T(5UTR)	-0.231981559
T(5UTR)	1.248456125
T(5UTR)	0.746409013
T(5UTR)	0.218000978
T(5UTR)	0.716135599
T(5UTR)	1.167290993
T(5UTR)	0.425196655
T(5UTR)	0.683777765
T(5UTR)	0.657909599
T(5UTR)	1.250508451
T(5UTR)	1.223216401
T(5UTR)	1.801143322
T(5UTR)	0.124910334
T(5UTR)	0.168426918
T(5UTR)	0.335711904
T(5UTR)	0.569379585
T(5UTR)	0.902160464
T(5UTR)	0.650703169
T(5UTR)	1.021413474
T(5UTR)	0.873631744
T(5UTR)	0.217075205
T(5UTR)	0.240103359
T(5UTR)	0.270437425
T(5UTR)	0.412303858
T(5UTR)	1.038066517
T(5UTR)	0.698848285
T(5UTR)	0.897745066
T(5UTR)	-0.875218802
T(5UTR)	0.499606696
T(5UTR)	-0.393484082
T(5UTR)	0.713504645
T(5UTR)	0.391258544
T(5UTR)	0.990500305
T(5UTR)	0.252965316
T(5UTR)	0.250191442
T(5UTR)	-0.114606398
T(5UTR)	-0.110591722
T(5UTR)	0.621817304
T(5UTR)	1.083664282
T(5UTR)	0.645017011
T(5UTR)	0.442359347
T(5UTR)	0.429878498
T(5UTR)	0.111781474
T(5UTR)	1.410359017
T(5UTR)	-0.383052971
T(5UTR)	0.902814186
T(5UTR)	-0.188379052
T(5UTR)	0.856980446
T(5UTR)	0.369215709
T(5UTR)	0.082741665
T(5UTR)	0.953718788
T(5UTR)	0.967226068
T(5UTR)	0.216299261
T(5UTR)	-0.003991018
T(5UTR)	0.44620398
T(5UTR)	0.770603699
T(5UTR)	1.169325235
T(5UTR)	1.009129846
T(5UTR)	0.384712078
T(5UTR)	1.021703204
T(5UTR)	0.738694779
T(5UTR)	1.19042909
T(5UTR)	-0.146425902
T(5UTR)	1.303049343
T(5UTR)	-0.31489018
T(5UTR)	0.976692112
T(5UTR)	0.863192797
T(5UTR)	0.582094495
T(5UTR)	0.530250158
T(5UTR)	1.189658872
T(5UTR)	-0.353625766
T(5UTR)	0.401073166
T(5UTR)	0.414374229
T(5UTR)	0.98723915
T(5UTR)	0.061387809
T(5UTR)	0.531566408
T(5UTR)	1.58895127
T(5UTR)	0.915111892
T(5UTR)	1.628061317
T(5UTR)	1.782313892
T(5UTR)	-0.219406099
T(5UTR)	0.405075305
T(5UTR)	0.545682056
T(5UTR)	0.337968098
T(5UTR)	0.436460348
T(5UTR)	0.94018258
T(5UTR)	1.68044819
T(5UTR)	0.316180708
T(5UTR)	1.749101422
T(5UTR)	0.48261187
T(5UTR)	0.786431786
T(5UTR)	-0.185602699
T(5UTR)	0.201714356
T(5UTR)	0.898916685
T(5UTR)	0.843578993
T(5UTR)	0.945230218
T(5UTR)	1.010713459
T(5UTR)	-0.134320389
T(5UTR)	0.591075222
T(5UTR)	1.031471049
T(5UTR)	-0.455406304
T(5UTR)	-0.016022586
T(5UTR)	0.368590973
T(5UTR)	1.173650048
T(5UTR)	1.135118818
T(5UTR)	0.812532138
T(5UTR)	0.834928979
T(5UTR)	1.394914267
T(5UTR)	1.194135672
T(5UTR)	-0.863127694
T(5UTR)	1.083088073
T(5UTR)	0.781991248
T(5UTR)	0.487047237
T(5UTR)	0.651641001
T(5UTR)	0.925955756
T(5UTR)	1.258036373
T(5UTR)	0.236644033
T(5UTR)	0.348384137
T(5UTR)	0.260715653
T(5UTR)	-0.013976252
T(5UTR)	0.46673123
T(5UTR)	1.72374068
T(5UTR)	0.862042348
T(5UTR)	0.957716809
T(5UTR)	0.3462355
T(5UTR)	0.043804158
T(5UTR)	0.997732017
T(5UTR)	0.303683381
T(5UTR)	0.167371748
T(5UTR)	0.202363569
T(5UTR)	1.07011814
T(5UTR)	0.584556503
T(5UTR)	-0.313996445
T(5UTR)	0.465927634
T(5UTR)	0.938054836
T(5UTR)	0.51872808
T(5UTR)	1.06140295
T(5UTR)	0.623021832
T(5UTR)	0.208588642
T(5UTR)	0.572516902
T(5UTR)	1.373217258
T(5UTR)	0.922510271
T(5UTR)	-0.394057928
T(5UTR)	0.419758234
T(5UTR)	0.646442191
T(5UTR)	0.818717206
T(5UTR)	0.825494589
T(5UTR)	1.446993616
T(5UTR)	0.272051273
T(5UTR)	1.241201714
T(5UTR)	1.558548987
T(5UTR)	-0.926455875
T(5UTR)	-0.732914092
T(5UTR)	0.56770599
T(5UTR)	0.529737142
T(5UTR)	0.406677848
T(5UTR)	-1.536829346
T(5UTR)	-0.582112314
T(5UTR)	0.981613035
T(5UTR)	1.225437716
T(5UTR)	0.504771237
T(5UTR)	0.912547851
T(5UTR)	0.925715702
T(5UTR)	1.263275206
T(5UTR)	-0.235002943
T(5UTR)	1.041817449
T(5UTR)	1.239397923
T(5UTR)	0.77289295
T(5UTR)	1.321979434
T(5UTR)	0.787520933
T(5UTR)	1.175408283
T(5UTR)	-0.706997849
T(5UTR)	0.69639835
T(5UTR)	1.258007157
T(5UTR)	0.80956302
T(5UTR)	-0.414888493
T(5UTR)	1.497008245
T(5UTR)	0.81088158
T(5UTR)	1.229893264
T(5UTR)	-0.086809765
T(5UTR)	-1.390444924
T(5UTR)	0.422741363
T(5UTR)	0.975638828
T(5UTR)	0.695535143
T(5UTR)	0.621547287
T(5UTR)	1.960660871
T(5UTR)	0.465110911
T(5UTR)	0.707578047
T(5UTR)	0.664714131
T(5UTR)	1.414459519
T(5UTR)	0.847897549
T(5UTR)	0.878828438
T(5UTR)	-0.097695098
T(5UTR)	-0.140060141
T(5UTR)	0.450987396
T(5UTR)	0.034478339
T(5UTR)	0.201709319
T(5UTR)	0.150220505
T(5UTR)	0.733909951
T(5UTR)	0.495521193
T(5UTR)	-0.383894956
T(5UTR)	1.435663579
T(5UTR)	0.217551717
T(5UTR)	0.585889705
T(5UTR)	0.807808651
T(5UTR)	-0.56300283
T(5UTR)	0.994757299
T(5UTR)	0.990136535
T(5UTR)	0.973840128
T(5UTR)	0.725297773
T(5UTR)	1.297586018
T(5UTR)	-1.011178276
T(5UTR)	1.783645026
T(5UTR)	1.375517647
T(5UTR)	-0.833630283
T(5UTR)	1.324136718
T(5UTR)	0.68019435
T(5UTR)	1.167137304
T(5UTR)	0.247354811
T(5UTR)	-0.279655384
T(5UTR)	0.119940076
T(5UTR)	0.890685386
T(5UTR)	1.6147091
T(5UTR)	0.821554314
T(5UTR)	-0.35447765
T(5UTR)	0.925792032
T(5UTR)	2.082258924
T(5UTR)	0.548127418
T(5UTR)	1.334074035
T(5UTR)	0.660038353
T(5UTR)	0.014501277
T(5UTR)	-0.027760054
T(5UTR)	0.206439209
T(5UTR)	-0.45085999
T(5UTR)	0.235237093
T(5UTR)	-1.094584604
T(5UTR)	-0.557381362
T(5UTR)	0.730614682
T(5UTR)	-0.380859727
T(5UTR)	-0.642030236
T(5UTR)	0.229719573
T(5UTR)	0.861632966
T(5UTR)	0.104831983
T(5UTR)	-0.312299661
T(5UTR)	0.614879275
T(5UTR)	0.081979413
T(5UTR)	-1.421348403
T(5UTR)	-1.168301214
T(5UTR)	0.179007116
T(5UTR)	2.189624363
T(5UTR)	1.474414378
T(5UTR)	0.067530398
T(5UTR)	-0.116782154
T(5UTR)	0.064545067
T(5UTR)	0.603699626
T(5UTR)	-0.919354035
T(5UTR)	0.12098608
T(5UTR)	1.299710939
T(5UTR)	0.205354489
T(5UTR)	0.234986453
T(5UTR)	0.621818602
T(5UTR)	0.058049922
T(5UTR)	-0.126145929
T(5UTR)	0.155346606
T(5UTR)	0.87637936
T(5UTR)	-2.064672686
T(5UTR)	-0.760479227
T(5UTR)	-0.842183672
T(5UTR)	-0.726475705
T(5UTR)	1.137645606
T(5UTR)	-0.334445336
T(5UTR)	0.349694799
T(5UTR)	-0.390172643
T(5UTR)	-0.421822445
T(5UTR)	1.07546351
T(5UTR)	0.845662188
T(5UTR)	1.048411627
T(5UTR)	-0.054139676
T(5UTR)	0.823738912
T(5UTR)	-0.578292597
T(5UTR)	0.077358475
T(5UTR)	1.061749477
T(5UTR)	0.672045279
T(5UTR)	0.319897876
T(5UTR)	0.879021274
T(5UTR)	-0.425490755
T(5UTR)	-0.182581668
T(5UTR)	1.075618666
T(5UTR)	0.251628021
T(5UTR)	0.456728471
T(5UTR)	0.283734556
T(5UTR)	-0.437483409
T(5UTR)	0.509856504
T(5UTR)	0.018432683
T(5UTR)	1.380621681
T(5UTR)	0.918381353
T(5UTR)	0.954022481
T(5UTR)	-0.36546637
T(5UTR)	0.626032595
T(5UTR)	0.311678103
T(5UTR)	0.235549211
T(5UTR)	0.243795906
T(5UTR)	-0.881645315
T(5UTR)	0.544366066
T(5UTR)	0.460627588
T(5UTR)	0.853273361
T(5UTR)	0.132104014
T(5UTR)	0.457485354
T(5UTR)	-0.130648979
T(5UTR)	1.204040791
T(5UTR)	-1.542526865
T(5UTR)	-0.710962514
T(5UTR)	0.130842809
T(5UTR)	-0.639081461
N(5UTR)	-0.174503215
N(5UTR)	-0.003942768
N(5UTR)	0.514459335
N(5UTR)	0.65578271
N(5UTR)	0.626466108
N(5UTR)	0.252574124
N(5UTR)	0.212824258
N(5UTR)	0.929052109
N(5UTR)	0.822981645
N(5UTR)	-0.900117787
N(5UTR)	0.780458694
N(5UTR)	0.265462472
N(5UTR)	-1.87162012
N(5UTR)	-0.526460449
N(5UTR)	-0.344903267
N(5UTR)	-0.885355888
N(5UTR)	1.688768999
N(5UTR)	0.707112961
N(5UTR)	0.858675706
N(5UTR)	0.739022114
N(5UTR)	-0.094657989
N(5UTR)	-0.603541563
N(5UTR)	0.368529051
N(5UTR)	-0.513547919
N(5UTR)	-0.242502334
N(5UTR)	0.008750812
N(5UTR)	-0.800829811
N(5UTR)	-0.766780958
N(5UTR)	0.0626067
N(5UTR)	0.681810531
N(5UTR)	0.076166737
N(5UTR)	0.672443809
N(5UTR)	0.893970638
N(5UTR)	-0.130766844
N(5UTR)	0.286968575
N(5UTR)	0.184494619
N(5UTR)	0.325763563
N(5UTR)	0.557205277
N(5UTR)	0.561002822
N(5UTR)	1.186011362
N(5UTR)	0.259611224
N(5UTR)	0.611156003
N(5UTR)	-1.719992597
N(5UTR)	0.627103359
N(5UTR)	-0.177709398
N(5UTR)	0.454014631
N(5UTR)	1.344154505
N(5UTR)	0.43430701
N(5UTR)	-0.968700062
N(5UTR)	0.470634022
N(5UTR)	0.415057703
N(5UTR)	-1.546637759
N(5UTR)	-0.797508498
N(5UTR)	0.393077302
N(5UTR)	0.647901573
N(5UTR)	0.229370913
N(5UTR)	-1.000269459
N(5UTR)	-1.416266862
N(5UTR)	-0.029626661
N(5UTR)	-0.033903087
N(5UTR)	0.478926358
N(5UTR)	1.183001553
N(5UTR)	0.168884464
N(5UTR)	0.131714832
N(5UTR)	-1.80485895
N(5UTR)	-0.311740103
N(5UTR)	0.566799801
N(5UTR)	0.550134996
N(5UTR)	0.017052444
N(5UTR)	0.709652855
N(5UTR)	0.796960238
N(5UTR)	0.770907281
N(5UTR)	0.747236117
N(5UTR)	0.902728591
N(5UTR)	1.206576277
N(5UTR)	1.134754228
N(5UTR)	-0.266791621
N(5UTR)	0.445532456
N(5UTR)	0.464742348
N(5UTR)	-0.203992784
N(5UTR)	0.824976001
N(5UTR)	0.486624543
N(5UTR)	0.030327471
N(5UTR)	-0.279803978
N(5UTR)	-1.113180187
N(5UTR)	-0.450239345
N(5UTR)	0.135935136
N(5UTR)	0.343977367
N(5UTR)	-0.392939153
N(5UTR)	0.324928238
N(5UTR)	0.888478481
N(5UTR)	0.060346841
N(5UTR)	0.660508384
N(5UTR)	0.271414209
N(5UTR)	-0.705785164
N(5UTR)	1.020029769
N(5UTR)	0.331044584
N(5UTR)	0.816784101
N(5UTR)	0.601352327
N(5UTR)	-0.50562569
N(5UTR)	0.679326231
N(5UTR)	-0.312336509
N(5UTR)	0.216532199
N(5UTR)	0.356860364
N(5UTR)	-0.555911622
N(5UTR)	0.256464787
N(5UTR)	-0.075189122
N(5UTR)	0.222283505
N(5UTR)	-0.292159863
N(5UTR)	0.730203944
N(5UTR)	-0.044326281
N(5UTR)	0.486554203
N(5UTR)	0.493978297
N(5UTR)	0.964818304
N(5UTR)	0.536269136
N(5UTR)	-2.093948743
N(5UTR)	0.544563857
N(5UTR)	-0.845862811
N(5UTR)	1.073200566
N(5UTR)	1.071578823
N(5UTR)	-0.031789513
N(5UTR)	-0.089958944
N(5UTR)	0.706492479
N(5UTR)	0.957139238
N(5UTR)	-0.517550691
N(5UTR)	0.168041533
N(5UTR)	-0.40567743
N(5UTR)	0.641144794
N(5UTR)	-0.134710939
N(5UTR)	0.385739053
N(5UTR)	-1.48483096
N(5UTR)	0.40597482
N(5UTR)	0.492877356
N(5UTR)	0.906695045
N(5UTR)	1.290405315
N(5UTR)	0.422468632
N(5UTR)	-0.097021568
N(5UTR)	0.910518672
N(5UTR)	0.109150468
N(5UTR)	-0.058210914
N(5UTR)	-0.341419936
N(5UTR)	0.075571527
N(5UTR)	-1.282965655
N(5UTR)	-1.573955441
N(5UTR)	-0.325928982
N(5UTR)	-1.627701448
N(5UTR)	0.053039985
N(5UTR)	-0.681187158
N(5UTR)	0.572446675
N(5UTR)	-1.45065063
N(5UTR)	0.200274747
N(5UTR)	-0.234890075
N(5UTR)	0.292757233
N(5UTR)	-0.03301862
N(5UTR)	-0.568766967
N(5UTR)	0.066828607
N(5UTR)	0.210370783
N(5UTR)	0.010588418
N(5UTR)	0.637140678
N(5UTR)	-0.004446355
N(5UTR)	-1.925761541
N(5UTR)	0.318506599
N(5UTR)	1.299226288
N(5UTR)	1.388786494
N(5UTR)	0.797440185
N(5UTR)	0.051489178
N(5UTR)	0.103380144
N(5UTR)	0.898263339
N(5UTR)	0.624463116
N(5UTR)	0.619851236
N(5UTR)	0.220436345
N(5UTR)	-0.234379542
N(5UTR)	0.405169497
N(5UTR)	0.688560209
N(5UTR)	0.675143519
N(5UTR)	-0.059353589
N(5UTR)	0.447653537
N(5UTR)	0.305102768
N(5UTR)	0.628236849
N(5UTR)	1.009316065
N(5UTR)	-0.177966683
N(5UTR)	-0.817238196
N(5UTR)	1.817151394
N(5UTR)	-0.345538323
N(5UTR)	-1.522473593
N(5UTR)	-0.299003938
N(5UTR)	0.486131807
N(5UTR)	0.894506172
N(5UTR)	0.933831326
N(5UTR)	0.420159453
N(5UTR)	0.427517195
N(5UTR)	-0.471838225
N(5UTR)	0.45911959
N(5UTR)	0.148194101
N(5UTR)	0.23626268
N(5UTR)	0.543875203
N(5UTR)	0.846601786
N(5UTR)	-1.862439395
N(5UTR)	-0.437872639
N(5UTR)	-0.274474983
N(5UTR)	0.592348711
N(5UTR)	-1.21332032
N(5UTR)	0.305799691
N(5UTR)	0.235515911
N(5UTR)	-0.022869185
N(5UTR)	1.013204007
N(5UTR)	0.045653956
N(5UTR)	-0.735353046
N(5UTR)	0.712775245
N(5UTR)	-0.402083344
N(5UTR)	-0.330434892
N(5UTR)	0.073710616
N(5UTR)	-0.241876467
N(5UTR)	1.032384201
N(5UTR)	0.474536693
N(5UTR)	0.907294552
N(5UTR)	-0.99782517
N(5UTR)	0.012156879
N(5UTR)	-0.684389828
N(5UTR)	0.385421945
N(5UTR)	-0.233625074
N(5UTR)	0.66071156
N(5UTR)	-2.02749081
N(5UTR)	0.378423572
N(5UTR)	0.131216273
N(5UTR)	0.945380711
N(5UTR)	0.715725092
N(5UTR)	-0.778382424
N(5UTR)	-0.182576002
N(5UTR)	-0.540592584
N(5UTR)	0.051359956
N(5UTR)	0.122653462
N(5UTR)	-0.175001535
N(5UTR)	0.102491431
N(5UTR)	0.817636332
N(5UTR)	1.078286732
N(5UTR)	1.079984602
N(5UTR)	0.98940576
N(5UTR)	1.025464572
N(5UTR)	0.119585767
N(5UTR)	0.962645492
N(5UTR)	-0.685786399
N(5UTR)	0.245777797
N(5UTR)	-0.291466146
N(5UTR)	-0.179844
N(5UTR)	0.355470315
N(5UTR)	0.36125666
N(5UTR)	0.272549608
N(5UTR)	0.370832053
N(5UTR)	-0.812206174
N(5UTR)	0.949970209
N(5UTR)	0.071557764
N(5UTR)	-0.412755831
N(5UTR)	0.421986392
N(5UTR)	0.23406124
N(5UTR)	0.220883065
N(5UTR)	0.419139937
N(5UTR)	-2.076570539
N(5UTR)	0.727709734
N(5UTR)	-0.326315745
N(5UTR)	-1.011306883
N(5UTR)	0.089646453
N(5UTR)	-0.780161287
N(5UTR)	0.588312734
N(5UTR)	0.162837272
N(5UTR)	-1.504758234
N(5UTR)	1.329759576
N(5UTR)	0.119699054
N(5UTR)	0.146538434
N(5UTR)	0.909458174
N(5UTR)	-0.80380348
N(5UTR)	-1.41260851
N(5UTR)	0.249877528
N(5UTR)	-1.820163368
N(5UTR)	-0.726946539
N(5UTR)	0.174889875
N(5UTR)	1.235513896
N(5UTR)	2.936946351
N(5UTR)	0.17157703
N(5UTR)	0.776190929
N(5UTR)	0.1013019
N(5UTR)	-0.354946666
N(5UTR)	-0.015052724
N(5UTR)	0.15389008
N(5UTR)	1.012953635
N(5UTR)	-1.194431624
N(5UTR)	1.469763215
N(5UTR)	0.824212952
N(5UTR)	0.293719176
N(5UTR)	0.286468239
N(5UTR)	0.717302265
N(5UTR)	-0.21428602
N(5UTR)	0.268408063
N(5UTR)	-0.949414117
N(5UTR)	0.080321287
N(5UTR)	-0.841365257
N(5UTR)	0.147598732
N(5UTR)	0.685714053
N(5UTR)	0.334555601
N(5UTR)	0.432142488
N(5UTR)	0.891436434
N(5UTR)	0.706613776
N(5UTR)	0.748902695
N(5UTR)	1.470880795
N(5UTR)	-0.393350568
N(5UTR)	-0.66736386
N(5UTR)	0.054192055
N(5UTR)	-1.789202094
N(5UTR)	-0.627244021
N(5UTR)	0.458244884
N(5UTR)	0.461755365
N(5UTR)	0.521755027
N(5UTR)	1.367919048
N(5UTR)	0.400608676
N(5UTR)	-0.09311453
N(5UTR)	0.543781956
N(5UTR)	0.493577603
N(5UTR)	-0.420814211
N(5UTR)	0.377351855
N(5UTR)	1.087301503
N(5UTR)	1.453278516
N(5UTR)	-0.510610028
N(5UTR)	1.049185656
N(5UTR)	0.364035298
N(5UTR)	-0.26618857
N(5UTR)	0.551233051
N(5UTR)	0.800954428
N(5UTR)	0.53415102
N(5UTR)	0.774604495
N(5UTR)	0.150936169
N(5UTR)	0.184017341
N(5UTR)	0.19193291
N(5UTR)	-1.950528726
N(5UTR)	0.023235157
N(5UTR)	-1.04386274
N(5UTR)	-0.454879855
N(5UTR)	0.287704382
N(5UTR)	-1.130528628
N(5UTR)	-0.354739003
N(5UTR)	0.261098776
N(5UTR)	-0.22979697
N(5UTR)	-1.126836371
N(5UTR)	-0.264888491
N(5UTR)	0.37667796
N(5UTR)	-1.380718126
N(5UTR)	0.766614964
N(5UTR)	0.019530841
N(5UTR)	0.693998786
N(5UTR)	0.243458821
N(5UTR)	0.440061954
N(5UTR)	-0.792736161
N(5UTR)	-0.321786561
N(5UTR)	0.659278398
N(5UTR)	0.779975452
N(5UTR)	-1.183377431
N(5UTR)	0.480426583
N(5UTR)	-0.199186793
N(5UTR)	0.266248149
N(5UTR)	-2.110338626
N(5UTR)	-0.251419544
N(5UTR)	-1.680181533
N(5UTR)	-0.386986919
N(5UTR)	1.051807303
N(5UTR)	0.814620508
N(5UTR)	-0.333149859
N(5UTR)	-0.937180944
N(5UTR)	-1.675277669
N(5UTR)	-0.43361581
N(5UTR)	-0.872975229
N(5UTR)	-0.167462832
N(5UTR)	0.196188229
N(5UTR)	0.409930549
N(5UTR)	0.817150405
N(5UTR)	0.040379999
N(5UTR)	0.582191036
N(5UTR)	-1.04494005
N(5UTR)	-0.096443602
N(5UTR)	0.610310663
N(5UTR)	0.043592547
N(5UTR)	0.149226841
N(5UTR)	0.258772738
N(5UTR)	0.220574709
N(5UTR)	-0.824477857
N(5UTR)	-1.878568001
N(5UTR)	-0.518472424
N(5UTR)	-0.299304265
N(5UTR)	0.799787417
N(5UTR)	0.156549356
N(5UTR)	-0.570118689
N(5UTR)	0.318132403
N(5UTR)	0.767262346
N(5UTR)	-0.548304595
N(5UTR)	0.621884501
N(5UTR)	0.825427052
N(5UTR)	1.243077199
N(5UTR)	-0.318860834
N(5UTR)	0.070420505
N(5UTR)	-0.487688168
N(5UTR)	-0.142566662
N(5UTR)	-0.26953077
N(5UTR)	-0.247494746
N(5UTR)	-0.391198293
N(5UTR)	0.640546505
N(5UTR)	0.180382245
N(5UTR)	-0.248497927
N(5UTR)	-0.129057984
N(5UTR)	0.808080156
N(5UTR)	1.320550426
N(5UTR)	-0.275653869
N(5UTR)	-0.598002611
N(5UTR)	0.717510416
N(5UTR)	-1.836524203
N(5UTR)	1.244950395
N(5UTR)	0.161702953
N(5UTR)	-0.008451599
N(5UTR)	0.429661674
N(5UTR)	0.680086007
N(5UTR)	-2.544336239
N(5UTR)	-0.99370789
N(5UTR)	-0.010299927
N(5UTR)	0.982346491
N(5UTR)	0.128250993
N(5UTR)	-0.938231005
N(5UTR)	0.06597581
N(5UTR)	0.317420061
N(5UTR)	0.289373829
N(5UTR)	0.777023089
N(5UTR)	-0.876963373
N(5UTR)	-0.319290965
N(5UTR)	1.654828597
N(5UTR)	-0.064196117
N(5UTR)	0.678565926
N(5UTR)	-0.518238453
N(5UTR)	0.619333762
N(5UTR)	-1.646953613
N(5UTR)	0.366955829
N(5UTR)	0.189333294
N(5UTR)	0.81029295
N(5UTR)	0.212761208
N(5UTR)	1.771122249
N(5UTR)	0.256146796
N(5UTR)	0.689963558
N(5UTR)	0.513603462
N(5UTR)	-0.12669629
N(5UTR)	0.14672823
N(5UTR)	0.25085936
N(5UTR)	1.173719593
N(5UTR)	-0.643192734
N(5UTR)	-0.319573286
N(5UTR)	-0.0276075
N(5UTR)	0.544923457
N(5UTR)	0.986198882
N(5UTR)	1.567474375
N(5UTR)	0.78876269
N(5UTR)	0.170548692
N(5UTR)	0.594008154
N(5UTR)	0.770431369
N(5UTR)	0.018988066
N(5UTR)	-0.865868955
N(5UTR)	-0.231560201
N(5UTR)	0.35440302
N(5UTR)	-0.251314947
N(5UTR)	0.505992009
N(5UTR)	-1.634984005
N(5UTR)	0.498435107
N(5UTR)	0.542633446
N(5UTR)	0.790925451
N(5UTR)	1.143871914
N(5UTR)	-0.201768979
N(5UTR)	0.353436078
N(5UTR)	-0.536292184
N(5UTR)	0.515802916
N(5UTR)	0.145047009
N(5UTR)	-0.170757226
N(5UTR)	-0.781343098
N(5UTR)	-0.769743197
N(5UTR)	0.73198904
N(5UTR)	0.63814488
N(5UTR)	-2.291570771
N(5UTR)	-0.432754805
N(5UTR)	1.062588676
N(5UTR)	-0.23536933
N(5UTR)	0.88339615
N(5UTR)	-1.619233126
N(5UTR)	0.572625784
N(5UTR)	-0.663461078
N(5UTR)	0.106444209
N(5UTR)	-0.29846092
N(5UTR)	1.315678771
N(5UTR)	-0.500700382
N(5UTR)	0.451507694
N(5UTR)	-1.018474095
N(5UTR)	-1.541516349
N(5UTR)	1.527699734
N(5UTR)	0.370849855
N(5UTR)	0.310714791
N(5UTR)	0.080716944
N(5UTR)	-1.742324856
N(5UTR)	0.000625292
N(5UTR)	0.443996157
N(5UTR)	-1.204735825
N(5UTR)	-0.750945419
N(5UTR)	-2.095977282
N(5UTR)	0.617921199
N(5UTR)	1.433828542
N(5UTR)	0.267643496
N(5UTR)	-0.38912149
N(5UTR)	0.080803365
N(5UTR)	0.575018807
N(5UTR)	0.434314942
N(5UTR)	0.176311856
N(5UTR)	-0.14798444
N(5UTR)	-1.172991063
N(5UTR)	-0.664578208
N(5UTR)	-0.587729285
N(5UTR)	0.553355929
N(5UTR)	0.242010737
N(5UTR)	-0.108418292
N(5UTR)	0.621116748
N(5UTR)	0.565441615
N(5UTR)	-0.70557077
N(5UTR)	0.533615948
N(5UTR)	-0.805386853
N(5UTR)	0.501965271
N(5UTR)	-0.290775927
N(5UTR)	0.585729176
N(5UTR)	0.488819147
N(5UTR)	-0.544373776
N(5UTR)	-0.87320967
N(5UTR)	0.176139648
N(5UTR)	0.877592869
N(5UTR)	0.042982482
N(5UTR)	0.521429443
N(5UTR)	0.98751285
N(5UTR)	-0.195606995
N(5UTR)	0.863708691
N(5UTR)	-1.017418647
N(5UTR)	-0.488112889
N(5UTR)	-0.835238294
N(5UTR)	-0.099697322
N(5UTR)	-0.985896155
N(5UTR)	0.960595657
N(5UTR)	-0.627775357
N(5UTR)	-0.968165934
N(5UTR)	0.852463482
N(5UTR)	0.56285022
N(5UTR)	0.499244519
N(5UTR)	-1.177472338
N(5UTR)	0.257177784
N(5UTR)	0.841558702
N(5UTR)	2.3997478
[truncated: 26,636 more rows]
